# Supplementary material for: Diuretic responses to Ringer's solution and 20% albumin at different arterial pressures
Source: Physiol Rep. 2024 Oct 7;12(19):e70069. doi: 10.14814/phy2.70069 (PMC11458327; doi:10.14814/phy2.70069)
Supplement: Supplementary file 2 — File S2. [file PHY2-12-e70069-s003.xls]

## Sheet: Sheet1
Person	Hbo	Hvto	Age	Vaken_0__anest_1	Lapscopi	Gender_Male_0	Body_weight	Length	Dose__ml_kg_min_	Total_volume	Infusion_time	Inf_rate	Time	Total time	Dilution	Urine	Urin_port	MAP	Diast_BP	Diast_före_ind	HR	HR_före_ind	VECF	TBW	FFM	MAP_diff	Syst_diff	Diast_diff	HR_diff	MAP_ratio	Syst_ratio	Diast_ratio	HR_ratio	Column1	Inf_rate_2	MAP_1
1	133	0.413	30	0	0	0	76	180	0.833	1900	30	63.3	0		0			78	58	58	79	79	18.69	36.74	50.75	0	0	0	0	1	1	1	1		63.3	78
1													5		0.052			73	54	58	56	79				-5	-7	-4	-23	0.935897	0.940678	0.931034	0.708861			73
1													10		0.1518			77.3333333333333	58	58	74	79				-0.666667	-2	0	-5	0.991453	0.983051	1	0.936709			77.3333333333333
1													15		0.151			73	53	58	63	79				-5	-5	-5	-16	0.935897	0.957627	0.913793	0.797468			73
1													20		0.1654			77	56	58	61	79				-1	1	-2	-18	0.987179	1.00847	0.965517	0.772152			77
1													25		0.2791			71.3333333333333	51	58	70	79				-6.66667	-6	-7	-9	0.91453	0.949153	0.87931	0.886076			71.3333333333333
1													30		0.2275			72.6666666666666	52	58	62	79				-5.33333	-4	-6	-17	0.931624	0.966102	0.896552	0.78481			72.6666666666666
1													35		0.1943			75	58	58	62	79				-3	-9	0	-17	0.961538	0.923729	1	0.78481			75
1													40		0.1777			78.3333333333333	57	58	75	79				0.333333	3	-1	-4	1.00427	1.02542	0.982759	0.949367			78.3333333333333
1													45		0.1461			71	48	58	57	79				-7	-1	-10	-22	0.910256	0.991525	0.827586	0.721519			71
1													50		0.1303			101	90	58	52	79				23	5	32	-27	1.29487	1.04237	1.55172	0.658228			101
1													55		0.1596			81.3333333333333	64	58	54	79				3.33333	-2	6	-25	1.04274	0.983051	1.10345	0.683544			81.3333333333333
1													60		0.1743			79.3333333333333	56	58	51	79				1.33333	8	-2	-28	1.01709	1.0678	0.965517	0.64557			79.3333333333333
1													65		0.1428			71.6666666666666	51	58	53	79				-6.33333	-5	-7	-26	0.918803	0.957627	0.87931	0.670886			71.6666666666666
1													70		0.1123			76.6666666666666	57	58	54	79				-1.33333	-2	-1	-25	0.982906	0.983051	0.982759	0.683544			76.6666666666666
1													75		0.1874			76.3333333333333	56	58	53	79				-1.66667	-1	-2	-26	0.978632	0.991525	0.965517	0.670886			76.3333333333333
1													80		0.1403			73.6666666666666	54	58	69	79				-4.33333	-5	-4	-10	0.944444	0.957627	0.931034	0.873418			73.6666666666666
1													85		0.1245			75	55	58	52	79				-3	-3	-3	-27	0.961538	0.974576	0.948276	0.658228			75
1													90		0.1237		400	76.6666666666666	55	58	60	79				-1.33333	2	-3	-19	0.982906	1.01695	0.948276	0.759494			76.6666666666666
1													95		0.1082			78.3333333333333	55	58	63	79				0.333333	7	-3	-16	1.00427	1.05932	0.948276	0.797468			78.3333333333333
1													100		0.1074			77.6666666666666	57	58	64	79				-0.333333	1	-1	-15	0.995726	1.00847	0.982759	0.810127			77.6666666666666
1													105		0.1065			82.6666666666666	64	58	45	79				4.66667	2	6	-34	1.05983	1.01695	1.10345	0.56962			82.6666666666666
1													110		0.0913			77.6666666666666	55	58	44	79				-0.333333	5	-3	-35	0.995726	1.04237	0.948276	0.556962			77.6666666666666
1													115		0.1049			78	59	58	45	79				0	-2	1	-34	1	0.983051	1.01724	0.56962			78
1													120		0.1186			80	55	58	64	79				2	12	-3	-15	1.02564	1.10169	0.948276	0.810127			80
1													130		0.1178			79	59	58	51	79				1	1	1	-28	1.01282	1.00847	1.01724	0.64557			79
1													140		0.1024			80	60	58	52	79				2	2	2	-27	1.02564	1.01695	1.03448	0.658228			80
1													150		0.1016			71	51	58	49	79				-7	-7	-7	-30	0.910256	0.940678	0.87931	0.620253			71
1													160		0.1008			73.3333333333333	56	58	50	79				-4.66667	-10	-2	-29	0.940171	0.915254	0.965517	0.632911			73.3333333333333
1													170		0.0715			83.3333333333333	59	58	53	79				5.33333	14	1	-26	1.06838	1.11864	1.01724	0.670886			83.3333333333333
1													180		0.0707		100	79.6666666666666	58	58	44	79				1.66667	5	0	-35	1.02137	1.04237	1	0.556962			79.6666666666666
1													190		0.1128			82.6666666666666	65	58	48	79				4.66667	0	7	-31	1.05983	1	1.12069	0.607595			82.6666666666666
1													200		0.1267			74.6666666666666	57	58	47	79				-3.33333	-8	-1	-32	0.957265	0.932203	0.982759	0.594937			74.6666666666666
1													210		0.0683			79.6666666666666	61	58	48	79				1.66667	-1	3	-31	1.02137	0.991525	1.05172	0.607595			79.6666666666666
1													220		0.0675			84.6666666666666	67	58	64	79				6.66667	2	9	-15	1.08547	1.01695	1.15517	0.810127			84.6666666666666
1													230		0.0529			77.6666666666666	56	58	55	79				-0.333333	3	-2	-24	0.995726	1.02542	0.965517	0.696203			77.6666666666666
1													240	240	0.0385	1175	1175	80.6666666666666	61	58	51	79				2.66667	2	3	-28	1.03419	1.01695	1.05172	0.64557			80.6666666666666
2	141	0.4075	28	0	0	0	93	184	0.833	2324	30	77.5	0		0			88	68	68	46	46	23.04	43.42	60.1	0	0	0	0	1	1	1	1		77.5	88
2													5		0.0486			94.6666666666666	73	68	52	46				6.66667	10	5	6	1.07576	1.07812	1.07353	1.13043			94.6666666666666
2													10		0.1555			92.3333333333333	70	68	49	46				4.33333	9	2	3	1.04924	1.07031	1.02941	1.06522			92.3333333333333
2													15		0.1987			91.6666666666666	70	68	48	46				3.66667	7	2	2	1.04167	1.05469	1.02941	1.04348			91.6666666666666
2													20		0.1686			92.3333333333333	73	68	46	46				4.33333	3	5	0	1.04924	1.02344	1.07353	1			92.3333333333333
2													25		0.1973			91.3333333333333	70	68	47	46				3.33333	6	2	1	1.03788	1.04688	1.02941	1.02174			91.3333333333333
2													30		0.227			93.3333333333333	75	68	47	46				5.33333	2	7	1	1.06061	1.01562	1.10294	1.02174			93.3333333333333
2													35		0.1959			89.6666666666666	71	68	55	46				1.66667	-1	3	9	1.01894	0.992188	1.04412	1.19565			89.6666666666666
2													40		0.1804			94.3333333333333	71	68	52	46				6.33333	13	3	6	1.07197	1.10156	1.04412	1.13043			94.3333333333333
2													45		0.1508			92	68	68	51	46				4	12	0	5	1.04545	1.09375	1	1.1087			92
2													50		0.136			97.3333333333333	72	68	58	46				9.33333	20	4	12	1.10606	1.15625	1.05882	1.26087			97.3333333333333
2													55		0.1215			94.6666666666666	70	68	50	46				6.66667	16	2	4	1.07576	1.125	1.02941	1.08696			94.6666666666666
2													60		0.1488			97	73	68	52	46				9	17	5	6	1.10227	1.13281	1.07353	1.13043			97
2													65		0.0798			90.3333333333333	70	68	57	46				2.33333	3	2	11	1.02652	1.02344	1.02941	1.23913			90.3333333333333
2													70		0.0924			89	68	68	48	46				1	3	0	2	1.01136	1.02344	1	1.04348			89
2													75		0.0654		600	89	68	68	47	46				1	3	0	1	1.01136	1.02344	1	1.02174			89
2													80		0.0519			89.6666666666666	69	68	47	46				1.66667	3	1	1	1.01894	1.02344	1.01471	1.02174			89.6666666666666
2													85		0.0262			92	75	68	56	46				4	-2	7	10	1.04545	0.984375	1.10294	1.21739			92
2													90		0.0379			81.6666666666666	63	68	74	46				-6.33333	-9	-5	28	0.92803	0.929688	0.926471	1.6087			81.6666666666666
2													95		0.0499			81.6666666666666	60	68	47	46				-6.33333	-3	-8	1	0.92803	0.976562	0.882353	1.02174			81.6666666666666
2													100		0.0242			82.3333333333333	62	68	45	46				-5.66667	-5	-6	-1	0.935606	0.960938	0.911765	0.978261			82.3333333333333
2													105		0.0744			84.6666666666666	64	68	44	46				-3.33333	-2	-4	-2	0.962121	0.984375	0.941176	0.956522			84.6666666666666
2													110		0.0479			88.6666666666666	71	68	55	46				0.666667	-4	3	9	1.00758	0.96875	1.04412	1.19565			88.6666666666666
2													115		0.1131			82.6666666666666	61	68	45	46				-5.33333	-2	-7	-1	0.939394	0.984375	0.897059	0.978261			82.6666666666666
2													120		0.0466			88.6666666666666	71	68	54	46				0.666667	-4	3	8	1.00758	0.96875	1.04412	1.17391			88.6666666666666
2													130		0.021			86	60	68	45	46				-2	10	-8	-1	0.977273	1.07812	0.882353	0.978261			86
2													140		0.0081			89.3333333333333	69	68	45	46				1.33333	2	1	-1	1.01515	1.01562	1.01471	0.978261			89.3333333333333
2													150		0.0321			90	71	68	48	46				2	0	3	2	1.02273	1	1.04412	1.04348			90
2													160		-0.0052			80.3333333333333	74	68	43	46				-7.66667	-35	6	-3	0.912879	0.726562	1.08824	0.934783			80.3333333333333
2													170		-0.0177			79.3333333333333	69	68	41	46				-8.66667	-28	1	-5	0.901515	0.78125	1.01471	0.891304			79.3333333333333
2													180		0.0177			79.3333333333333	70	68	54	46				-8.66667	-30	2	8	0.901515	0.765625	1.02941	1.17391			79.3333333333333
2													190		0.017		1100	87.6666666666666	70	68	54	46				-0.333333	-5	2	8	0.996212	0.960938	1.02941	1.17391			87.6666666666666
2													200		0.0164			88.6666666666667	73	68	64	46				0.666667	-8	5	18	1.00758	0.9375	1.07353	1.3913			88.6666666666667
2													210		0.0157			87.3333333333333	71	68	52	46				-0.666667	-8	3	6	0.992424	0.9375	1.04412	1.13043			87.3333333333333
2													220		0.0274			85.3333333333333	64	68	55	46				-2.66667	0	-4	9	0.969697	1	0.941176	1.19565			85.3333333333333
2													230		0.0392			89	73	68	46	46				1	-7	5	0	1.01136	0.945312	1.07353	1			89
2													240	240	0.0261	1200	1200	95	73	68	47	46				7	11	5	1	1.07955	1.08594	1.07353	1.02174			95
3	136	0.401	24	0	0	0	80	188	0.833	2025	30	67.5	0		0			78.6666666666666	60	60	55	55	21.31	42.33	58.45	0.0666667	0	0	0	1.00085	1	1	1		67.5	78.6666666666666
3													5		0.0898			79.6666666666666	62	60	57	55				1.06667	-1	2	2	1.01357	0.991379	1.03333	1.03636			79.6666666666666
3													10		0.1453			76.6666666666666	57	60	55	55				-1.93333	0	-3	0	0.975403	1	0.95	1			76.6666666666666
3													15		0.189			81.3333333333333	60	60	58	55				2.73333	8	0	3	1.03478	1.06897	1	1.05455			81.3333333333333
3													20		0.2036			81.6666666666666	60	60	61	55				3.06667	9	0	6	1.03902	1.07759	1	1.10909			81.6666666666666
3													25		0.1724			90.3333333333333	73	60	52	55				11.7333	9	13	-3	1.14928	1.07759	1.21667	0.945455			90.3333333333333
3													30		0.2334			86.6666666666666	67	60	52	55				8.06667	10	7	-3	1.10263	1.08621	1.11667	0.945455			86.6666666666666
3													35		0.1708			82.6666666666666	62	60	53	55				4.06667	8	2	-2	1.05174	1.06897	1.03333	0.963636			82.6666666666666
3													40		0.2808			86	67	60	55	55				7.4	8	7	0	1.09415	1.06897	1.11667	1			86
3													45		0.28			85.3333333333333	67	60	57	55				6.73333	6	7	2	1.08567	1.05172	1.11667	1.03636			85.3333333333333
3													50		0.1836			84.6666666666666	63	60	58	55				6.06667	12	3	3	1.07718	1.10345	1.05	1.05455			84.6666666666666
3													55		0.1828			81.6666666666666	57	60	55	55				3.06667	15	-3	0	1.03902	1.12931	0.95	1			81.6666666666666
3													60		0.1973			79.6666666666666	60	60	59	55				1.06667	3	0	4	1.01357	1.02586	1	1.07273			79.6666666666666
3													65		0.1515			82	63	60	58	55				3.4	4	3	3	1.04326	1.03448	1.05	1.05455			82
3													70		0.1654			78	57	60	55	55				-0.6	4	-3	0	0.992366	1.03448	0.95	1			78
3													75		0.1646			80.6666666666666	61	60	57	55				2.06667	4	1	2	1.02629	1.03448	1.01667	1.03636			80.6666666666666
3													80		0.1638			81.3333333333333	63	60	56	55				2.73333	2	3	1	1.03478	1.01724	1.05	1.01818			81.3333333333333
3													85		0.1196			90	63	60	55	55				11.4	28	3	0	1.14504	1.24138	1.05	1			90
3													90		0.1623			78	55	60	59	55				-0.6	8	-5	4	0.992366	1.06897	0.916667	1.07273			78
3													95		0.1323			85.6666666666666	68	60	57	55				7.06667	5	8	2	1.08991	1.0431	1.13333	1.03636			85.6666666666666
3													100		0.1607			85.6666666666666	68	60	56	55				7.06667	5	8	1	1.08991	1.0431	1.13333	1.01818			85.6666666666666
3													105		0.0888			80.3333333333333	59	60	72	55				1.73333	7	-1	17	1.02205	1.06034	0.983333	1.30909			80.3333333333333
3													110		0.0745			80	60	60	58	55				1.4	4	0	3	1.01781	1.03448	1	1.05455			80
3													115		0.1436			82.6666666666666	61	60	73	55				4.06667	10	1	18	1.05174	1.08621	1.01667	1.32727			82.6666666666666
3													120		0.0865			78	52	60	61	55				-0.6	14	-8	6	0.992366	1.12069	0.866667	1.10909			78
3													130		0.0722			78.6666666666666	55	60	52	55				0.0666667	10	-5	-3	1.00085	1.08621	0.916667	0.945455			78.6666666666666
3													140		0.0849			79.6666666666666	55	60	73	55				1.06667	13	-5	18	1.01357	1.11207	0.916667	1.32727			79.6666666666666
3													150		0.126			75.3333333333333	57	60	58	55				-3.26667	-4	-3	3	0.958439	0.965517	0.95	1.05455			75.3333333333333
3													160		0.1396			87.3333333333333	62	60	66	55				8.73333	22	2	11	1.11111	1.18966	1.03333	1.2			87.3333333333333
3													170		0.0964			82.6666666666666	59	60	67	55				4.06667	14	-1	12	1.05174	1.12069	0.983333	1.21818			82.6666666666666
3													180		0.1236			76.3333333333333	55	60	75	55				-2.26667	3	-5	20	0.971162	1.02586	0.916667	1.36364			76.3333333333333
3													190		0.1969			80	57	60	63	55				1.4	10	-3	8	1.01781	1.08621	0.95	1.14545			80
3													200		0.108			81	58	60	65	55				2.4	11	-2	10	1.03053	1.09483	0.966667	1.18182			81
3													210		0.18			82	59	60	68	55				3.4	12	-1	13	1.04326	1.10345	0.983333	1.23636			82
3													220		0.1205			81.3333333333333	61	60	74	55				2.73333	6	1	19	1.03478	1.05172	1.01667	1.34545			81.3333333333333
3													230		0.1057			82.3333333333333	60	60	73	55				3.73333	11	0	18	1.0475	1.09483	1	1.32727			82.3333333333333
3													240	240	0.0911	1100	1100	83.3333333333333	61	60	70	55				4.73333	12	1	15	1.06022	1.10345	1.01667	1.27273			83.3333333333333
4	119.5	0.3875	30	0	0	0	90	186	0.833	2150	30	71.6	0		0			98.3333333333333	83	83	64	64	20.29	35.95	49.94	0.0333333	0	0	0	1.00034	1	1	1		71.6	98.3333333333333
4													5		0.078			100.333333333333	85	83	60	64				2.03333	2	2	-4	1.02068	1.0155	1.0241	0.9375			100.333333333333
4													10		0.1394			98	80	83	51	64				-0.3	5	-3	-13	0.996948	1.03876	0.963855	0.796875			98
4													15		0.1715			100	82	83	54	64				1.7	7	-1	-10	1.01729	1.05426	0.987952	0.84375			100
4													20		0.1876			99	81	83	55	64				0.7	6	-2	-9	1.00712	1.04651	0.975904	0.859375			99
4													25		0.1373			103	87	83	56	64				4.7	6	4	-8	1.04781	1.04651	1.04819	0.875			103
4													30		0.105			98.3333333333333	84	83	74	64				0.0333333	-2	1	10	1.00034	0.984496	1.01205	1.15625			98.3333333333333
4													35		0.2024			102.666666666667	87	83	73	64				4.36667	5	4	9	1.04442	1.03876	1.04819	1.14062			102.666666666667
4													40		0.1351			113	97	83	74	64				14.7	16	14	10	1.14954	1.12403	1.16867	1.15625			113
4													45		0.0875			106.666666666667	90	83	73	64				8.36667	11	7	9	1.08511	1.08527	1.08434	1.14062			106.666666666667
4													50		0.0425			106.666666666667	90	83	64	64				8.36667	11	7	0	1.08511	1.08527	1.08434	1			106.666666666667
4													55		0.0275			99	83	83	64	64				0.7	2	0	0	1.00712	1.0155	1	1			99
4													60		0.041			105.333333333333	90	83	73	64				7.03333	7	7	9	1.07155	1.05426	1.08434	1.14062			105.333333333333
4													65		0.0261			100	70	83	64	64				1.7	31	-13	0	1.01729	1.24031	0.843373	1			100
4													70		0.0396		775	105.666666666667	88	83	71	64				7.36667	12	5	7	1.07494	1.09302	1.06024	1.10938			105.666666666667
4													75		0.0247			98.3333333333333	83	83	74	64				0.0333333	0	0	10	1.00034	1	1	1.15625			98.3333333333333
4													80		0.0526			103.666666666667	83	83	63	64				5.36667	16	0	-1	1.05459	1.12403	1	0.984375			103.666666666667
4													85		0.0375			100	84	83	65	64				1.7	3	1	1	1.01729	1.02326	1.01205	1.01562			100
4													90		0.0368			104.333333333333	94	83	83	64				6.03333	-4	11	19	1.06138	0.968992	1.13253	1.29688			104.333333333333
4													95		-0.0193			104.666666666667	88	83	75	64				6.36667	9	5	11	1.06477	1.06977	1.06024	1.17188			104.666666666667
4													100		0.0353			107	89	83	74	64				8.7	14	6	10	1.0885	1.10853	1.07229	1.15625			107
4													105		-0.0339		1475	107	89	83	73	64				8.7	14	6	9	1.0885	1.10853	1.07229	1.14062			107
4													110		0.0197			107.333333333333	89	83	72	64				9.03333	15	6	8	1.0919	1.11628	1.07229	1.125			107.333333333333
4													115		0.0051			100.333333333333	81	83	74	64				2.03333	10	-2	10	1.02068	1.07752	0.975904	1.15625			100.333333333333
4													120		0.0468			108	90	83	65	64				9.7	15	7	1	1.09868	1.11628	1.08434	1.01562			108
4													130		0.0607			104.333333333333	81	83	62	64				6.03333	22	-2	-2	1.06138	1.17054	0.975904	0.96875			104.333333333333
4													140		0.031			101	85	83	64	64				2.7	4	2	0	1.02747	1.03101	1.0241	1			101
4													150		0.0447			102.333333333333	88	83	61	64				4.03333	2	5	-3	1.04103	1.0155	1.06024	0.953125			102.333333333333
4													160		0.0586			96.3333333333333	62	83	68	64				-1.96667	36	-21	4	0.979993	1.27907	0.746988	1.0625			96.3333333333333
4													170		0.0289			96.3333333333333	81	83	62	64				-1.96667	-2	-2	-2	0.979993	0.984496	0.975904	0.96875			96.3333333333333
4													180		0.0571			91.3333333333333	77	83	64	64				-6.96667	-9	-6	0	0.929129	0.930233	0.927711	1			91.3333333333333
4													190		0.0712			90	74	83	62	64				-8.3	-7	-9	-2	0.915565	0.945736	0.891566	0.96875			90
4													200		0.0268			96	78	83	62	64				-2.3	3	-5	-2	0.976602	1.02326	0.939759	0.96875			96
4													210		0.0261			79	70	83	60	64				-19.3	-32	-13	-4	0.803662	0.751938	0.843373	0.9375			79
4													220		0.0254			96.6666666666666	79	83	64	64				-1.63333	3	-4	0	0.983384	1.02326	0.951807	1			96.6666666666666
4													230		0.0247			95.6666666666667	81	83	74	64				-2.63333	-4	-2	10	0.973211	0.968992	0.975904	1.15625			95.6666666666667
4													240	240	0.024	1825	1825	99.3333333333333	79	83	69	64				1.03333	11	-4	5	1.01051	1.08527	0.951807	1.07812			99.3333333333333
5	136.5	0.429	31	0	0	0	79	180	0.833	1974	30	65.8	0		0			88.3333333333333	76	76	52	52	20.12	38.5	53.5	0.0333333	0	0	0	1.00038	1	1	1		65.8	88.3333333333333
5													5		0.0589			77.6666666666667	66	76	53	52				-10.6333	-12	-10	1	0.879577	0.893805	0.868421	1.01923			77.6666666666667
5													10		0.0719			80.6666666666667	75	76	54	52				-7.63333	-21	-1	2	0.913552	0.814159	0.986842	1.03846			80.6666666666667
5													15		0.1138			89.3333333333333	74	76	64	52				1.03333	7	-2	12	1.0117	1.06195	0.973684	1.23077			89.3333333333333
5													20		0.1277			91	75	76	52	52				2.7	10	-1	0	1.03058	1.0885	0.986842	1			91
5													25		0.0978			89.3333333333333	74	76	48	52				1.03333	7	-2	-4	1.0117	1.06195	0.973684	0.923077			89.3333333333333
5													30		0.0828			83.3333333333333	69	76	51	52				-4.96667	-1	-7	-1	0.943752	0.99115	0.907895	0.980769			83.3333333333333
5													35		0.1401			85.3333333333333	71	76	51	52				-2.96667	1	-5	-1	0.966402	1.00885	0.934211	0.980769			85.3333333333333
5													40		0.1544			82.3333333333333	66	76	54	52				-5.96667	2	-10	2	0.932427	1.0177	0.868421	1.03846			82.3333333333333
5													45		0.1385			85.6666666666667	74	76	48	52				-2.63333	-4	-2	-4	0.970177	0.964602	0.973684	0.923077			85.6666666666667
5													50		0.1083			82.6666666666667	69	76	47	52				-5.63333	-3	-7	-5	0.936202	0.973451	0.907895	0.903846			82.6666666666667
5													55		0.1221			80	67	76	49	52				-8.3	-7	-9	-3	0.906002	0.938053	0.881579	0.942308			80
5													60		0.1361			81.3333333333333	67	76	44	52				-6.96667	-3	-9	-8	0.921102	0.973451	0.881579	0.846154			81.3333333333333
5													65		0.0916			80	66	76	47	52				-8.3	-5	-10	-5	0.906002	0.955752	0.868421	0.903846			80
5													70		0.0491			77.3333333333333	68	76	45	52				-10.9667	-17	-8	-7	0.875802	0.849558	0.894737	0.865385			77.3333333333333
5													75		0.09			80	67	76	52	52				-8.3	-7	-9	0	0.906002	0.938053	0.881579	1			80
5													80		0.1328			81	65	76	49	52				-7.3	0	-11	-3	0.917327	1	0.855263	0.942308			81
5													85		0.1172			82.6666666666667	69	76	49	52				-5.63333	-3	-7	-3	0.936202	0.973451	0.907895	0.942308			82.6666666666667
5													90		0.1462			82.3333333333333	68	76	47	52				-5.96667	-2	-8	-5	0.932427	0.982301	0.894737	0.903846			82.3333333333333
5													95		0.0869			84.6666666666667	74	76	46	52				-3.63333	-7	-2	-6	0.958852	0.938053	0.973684	0.884615			84.6666666666667
5													100		0.072			81.6666666666667	67	76	47	52				-6.63333	-2	-9	-5	0.924877	0.982301	0.881579	0.903846			81.6666666666667
5													105		0.0995			82.3333333333333	70	76	46	52				-5.96667	-6	-6	-6	0.932427	0.946903	0.921053	0.884615			82.3333333333333
5													110		0.1279			81.3333333333333	69	76	47	52				-6.96667	-7	-7	-5	0.921102	0.938053	0.907895	0.903846			81.3333333333333
5													115		0.1124			83.3333333333333	70	76	47	52				-4.96667	-3	-6	-5	0.943752	0.973451	0.921053	0.903846			83.3333333333333
5													120		0.1718			84.6666666666667	72	76	48	52				-3.63333	-3	-4	-4	0.958852	0.973451	0.947368	0.923077			84.6666666666667
5													130		0.0964		700	73.3333333333333	56	76	48	52				-14.9667	-5	-20	-4	0.830502	0.955752	0.736842	0.923077			73.3333333333333
5													140		0.0674			79.6666666666667	65	76	47	52				-8.63333	-4	-11	-5	0.902227	0.964602	0.855263	0.903846			79.6666666666667
5													150		0.0806			80.3333333333333	65	76	57	52				-7.96667	-2	-11	5	0.909777	0.982301	0.855263	1.09615			80.3333333333333
5													160		0.0658			72.3333333333333	56	76	47	52				-15.9667	-8	-20	-5	0.819177	0.929204	0.736842	0.903846			72.3333333333333
5													170		0.0932			80.3333333333333	64	76	47	52				-7.96667	0	-12	-5	0.909777	1	0.842105	0.903846			80.3333333333333
5													180		0.1068			81.6666666666667	67	76	45	52				-6.63333	-2	-9	-7	0.924877	0.982301	0.881579	0.865385			81.6666666666667
5													190		0.0363			81	67	76	47	52				-7.3	-4	-9	-5	0.917327	0.964602	0.881579	0.903846			81
5													200		0.0222			84.3333333333333	71	76	50	52				-3.96667	-2	-5	-2	0.955077	0.982301	0.934211	0.961538			84.3333333333333
5													210		0.0214			78	65	76	58	52				-10.3	-9	-11	6	0.883352	0.920354	0.855263	1.11538			78
5													220		0.0474			86	66	76	62	52				-2.3	13	-10	10	0.973952	1.11504	0.868421	1.19231			86
5													230		0.0199			77.6666666666667	62	76	58	52				-10.6333	-4	-14	6	0.879577	0.964602	0.815789	1.11538			77.6666666666667
5													240	240	-0.0069	1225	1225	83.3333333333333	64	76	64	52				-4.96667	9	-12	12	0.943752	1.07965	0.842105	1.23077			83.3333333333333
6	149	0.4355	24	0	0	0	70	180	0.833	1800	30	60	0		0			75	56	56	66	66	17.61	35.41	48.75	0	0	0	0	1	1	1	1		60	75
6													5		0.0606			79	62	56	61	66				4	0	6	-5	1.05333	1	1.10714	0.924242			79
6													10		0.0855			83	66	56	65	66				8	4	10	-1	1.10667	1.0354	1.17857	0.984848			83
6													15		0.1247			82.3333333333333	65	56	62	66				7.33333	4	9	-4	1.09778	1.0354	1.16071	0.939394			82.3333333333333
6													20		0.1656			83.3333333333333	65	56	67	66				8.33333	7	9	1	1.11111	1.06195	1.16071	1.01515			83.3333333333333
6													25		0.2083			82.6666666666666	64	56	65	66				7.66667	7	8	-1	1.10222	1.06195	1.14286	0.984848			82.6666666666666
6													30		0.2074			82.3333333333333	63	56	62	66				7.33333	8	7	-4	1.09778	1.0708	1.125	0.939394			82.3333333333333
6													35		0.2065			86.3333333333333	70	56	64	66				11.3333	6	14	-2	1.15111	1.0531	1.25	0.969697			86.3333333333333
6													40		0.1909			83	65	56	62	66				8	6	9	-4	1.10667	1.0531	1.16071	0.939394			83
6													45		0.19			88.3333333333333	70	56	62	66				13.3333	12	14	-4	1.17778	1.10619	1.25	0.939394			88.3333333333333
6													50		0.1891			81.3333333333333	61	56	63	66				6.33333	9	5	-3	1.08444	1.07965	1.08929	0.954545			81.3333333333333
6													55		0.1316			85.6666666666666	69	56	64	66				10.6667	6	13	-2	1.14222	1.0531	1.23214	0.969697			85.6666666666666
6													60		0.1307			84.6666666666666	67	56	65	66				9.66667	7	11	-1	1.12889	1.06195	1.19643	0.984848			84.6666666666666
6													65		0.1576			84.3333333333333	64	56	64	66				9.33333	12	8	-2	1.12444	1.10619	1.14286	0.969697			84.3333333333333
6													70		0.1153			84	65	56	64	66				9	9	9	-2	1.12	1.07965	1.16071	0.969697			84
6													75		0.1418			84	64	56	63	66				9	11	8	-3	1.12	1.09735	1.14286	0.954545			84
6													80		0.141			87	64	56	64	66				12	20	8	-2	1.16	1.17699	1.14286	0.969697			87
6													85		0.1263			86.3333333333333	65	56	64	66				11.3333	16	9	-2	1.15111	1.14159	1.16071	0.969697			86.3333333333333
6													90		0.1963			85	65	56	67	66				10	12	9	1	1.13333	1.10619	1.16071	1.01515			85
6													95		0.111			82.3333333333333	61	56	68	66				7.33333	12	5	2	1.09778	1.10619	1.08929	1.0303			82.3333333333333
6													100		0.0836			83.6666666666666	63	56	61	66				8.66667	12	7	-5	1.11556	1.10619	1.125	0.924242			83.6666666666666
6													105		0.1092			81.3333333333333	60	56	66	66				6.33333	11	4	0	1.08444	1.09735	1.07143	1			81.3333333333333
6													110		0.095			87.3333333333333	67	56	62	66				12.3333	15	11	-4	1.16444	1.13274	1.19643	0.939394			87.3333333333333
6													115		0.0681			86.6666666666666	65	56	67	66				11.6667	17	9	1	1.15556	1.15044	1.16071	1.01515			86.6666666666666
6													120		0.0672			86	65	56	61	66				11	15	9	-5	1.14667	1.13274	1.16071	0.924242			86
6													130		0.041			80.3333333333333	58	56	65	66				5.33333	12	2	-1	1.07111	1.10619	1.03571	0.984848			80.3333333333333
6													140		0.0784			79.3333333333333	59	56	71	66				4.33333	7	3	5	1.05778	1.06195	1.05357	1.07576			79.3333333333333
6													150		0.1174			81.6666666666666	61	56	65	66				6.66667	10	5	-1	1.08889	1.0885	1.08929	0.984848			81.6666666666666
6													160		0.1165			82.6666666666666	63	56	66	66				7.66667	9	7	0	1.10222	1.07965	1.125	1			82.6666666666666
6													170		0.0758			84	65	56	62	66				9	9	9	-4	1.12	1.07965	1.16071	0.939394			84
6													180		0.088			82.6666666666666	65	56	63	66				7.66667	5	9	-3	1.10222	1.04425	1.16071	0.954545			82.6666666666666
6													190		0.0871			82	62	56	63	66				7	9	6	-3	1.09333	1.07965	1.10714	0.954545			82
6													200		0.0604			82	60	56	67	66				7	13	4	1	1.09333	1.11504	1.07143	1.01515			82
6													210		0.0986			84	63	56	67	66				9	13	7	1	1.12	1.11504	1.125	1.01515			84
6													220		0.0587			78.6666666666666	61	56	69	66				3.66667	1	5	3	1.04889	1.00885	1.08929	1.04545			78.6666666666666
6													230		0.0706			79.3333333333333	56	56	65	66				4.33333	13	0	-1	1.05778	1.11504	1	0.984848			79.3333333333333
6													240	240	0.0443	772	772	79	56	56	61	66				4	12	0	-5	1.05333	1.10619	1	0.924242			79
7	132.5	0.376	36	0	0	0	95	172	0.833	2374	30	79.1	0		0			84	68	68	67	67	24.16	46.15	63.83	0	0	0	0	1	1	1	1		79.1	84
7													5		0.0428			FALSE	66	68	82	67				-84	-10	-2	15	0	0.913793	0.970588	1.22388			FALSE
7													10		0.0813			83	67	68	82	67				-1	-1	-1	15	0.988095	0.991379	0.985294	1.22388			83
7													15		0.1358			83.3333333333333	67	68	69	67				-0.666667	0	-1	2	0.992063	1	0.985294	1.02985			83.3333333333333
7													20		0.1495			82.3333333333333	65	68	63	67				-1.66667	1	-3	-4	0.980159	1.00862	0.955882	0.940299			82.3333333333333
7													25		0.1783			85	68	68	62	67				1	3	0	-5	1.0119	1.02586	1	0.925373			85
7													30		0.1482			86.3333333333333	69	68	68	67				2.33333	5	1	1	1.02778	1.0431	1.01471	1.01493			86.3333333333333
7													35		0.2073			86.3333333333333	70	68	71	67				2.33333	3	2	4	1.02778	1.02586	1.02941	1.0597			86.3333333333333
7													40		0.1469			88.3333333333333	70	68	70	67				4.33333	9	2	3	1.05159	1.07759	1.02941	1.04478			88.3333333333333
7													45		0.1319		475	86.6666666666666	70	68	70	67				2.66667	4	2	3	1.03175	1.03448	1.02941	1.04478			86.6666666666666
7													50		0.1455			85.3333333333333	71	68	67	67				1.33333	-2	3	0	1.01587	0.982759	1.04412	1			85.3333333333333
7													55		0.0368			87	73	68	65	67				3	-1	5	-2	1.03571	0.991379	1.07353	0.970149			87
7													60		0.0619			86	69	68	64	67				2	4	1	-3	1.02381	1.03448	1.01471	0.955224			86
7													65		0.0229		875	86.6666666666666	70	68	65	67				2.66667	4	2	-2	1.03175	1.03448	1.02941	0.970149			86.6666666666666
7													70		0.0476			88.6666666666666	71	68	74	67				4.66667	8	3	7	1.05556	1.06897	1.04412	1.10448			88.6666666666666
7													75		0.0342			90.3333333333333	74	68	70	67				6.33333	7	6	3	1.0754	1.06034	1.08824	1.04478			90.3333333333333
7													80		0.021			86.6666666666667	72	68	63	67				2.66667	0	4	-4	1.03175	1	1.05882	0.940299			86.6666666666667
7													85		0.0204			111.666666666667	90	68	69	67				27.6667	39	22	2	1.32937	1.33621	1.32353	1.02985			111.666666666667
7													90		0.0579			96	77	68	61	67				12	18	9	-6	1.14286	1.15517	1.13235	0.910448			96
7													95		-0.0054			92.3333333333333	72	68	62	67				8.33333	17	4	-5	1.09921	1.14655	1.05882	0.925373			92.3333333333333
7													100		0.031			95	76	68	63	67				11	17	8	-4	1.13095	1.14655	1.11765	0.940299			95
7													105		0.0055			90.6666666666666	71	68	61	67				6.66667	14	3	-6	1.07937	1.12069	1.04412	0.910448			90.6666666666666
7													110		0.0424	1375	1375	90.6666666666666	71	68	61	67				6.66667	14	3	-6	1.07937	1.12069	1.04412	0.910448			90.6666666666666
7													115		0.0417			91.3333333333333	72	68	63	67				7.33333	14	4	-4	1.0873	1.12069	1.05882	0.940299			91.3333333333333
7													120		0.0036			89.6666666666666	70	68	63	67				5.66667	13	2	-4	1.06746	1.11207	1.02941	0.940299			89.6666666666666
7													130		0.0278			91.3333333333333	70	68	66	67				7.33333	18	2	-1	1.0873	1.15517	1.02941	0.985075			91.3333333333333
7													140		0.0146			89	71	68	67	67				5	9	3	0	1.05952	1.07759	1.04412	1			89
7													150		0.0391			83.3333333333333	59	68	63	67				-0.666667	16	-9	-4	0.992063	1.13793	0.867647	0.940299			83.3333333333333
7													160		0.0385			88.6666666666667	74	68	63	67				4.66667	2	6	-4	1.05556	1.01724	1.08824	0.940299			88.6666666666667
7													170		0.0128			88.3333333333333	72	68	56	67				4.33333	5	4	-11	1.05159	1.0431	1.05882	0.835821			88.3333333333333
7													180		0.0245			88.3333333333333	71	68	75	67				4.33333	7	3	8	1.05159	1.06034	1.04412	1.1194			88.3333333333333
7													190		0.0239			86.3333333333333	68	68	61	67				2.33333	7	0	-6	1.02778	1.06034	1	0.910448			86.3333333333333
7													200		-0.0253			91	73	68	54	67				7	11	5	-13	1.08333	1.09483	1.07353	0.80597			91
7													210		-0.0141			87.3333333333333	67	68	54	67				3.33333	12	-1	-13	1.03968	1.10345	0.985294	0.80597			87.3333333333333
7													220		-0.0147			84.3333333333333	65	68	61	67				0.333333	7	-3	-6	1.00397	1.06034	0.955882	0.910448			84.3333333333333
7													230		-0.0153			89	72	68	71	67				5	7	4	4	1.05952	1.06034	1.05882	1.0597			89
7													240	240	-0.004			89	72	68	71	67				5	7	4	4	1.05952	1.06034	1.05882	1.0597			89
8	133	0.3845	41	0	0	0	84	178	0.833	2100	30	70	0		0			86	73	73	64	64	18.87	35.67	49.4	0	0	0	0	1	1	1	1		70	86
8													5		0.0895			85.3333333333333	69	73	66	64				-0.666667	6	-4	2	0.992248	1.05357	0.945205	1.03125			85.3333333333333
8													10		0.1895			89.6666666666666	71	73	78	64				3.66667	15	-2	14	1.04264	1.13393	0.972603	1.21875			89.6666666666666
8													15		0.2518			90	77	73	60	64				4	4	4	-4	1.04651	1.03571	1.05479	0.9375			90
8													20		0.2674			89	72	73	66	64				3	11	-1	2	1.03488	1.09821	0.986301	1.03125			89
8													25		0.3004			92.6666666666666	76	73	71	64				6.66667	14	3	7	1.07752	1.125	1.0411	1.10938			92.6666666666666
8													30		0.2996			89.6666666666667	74	73	68	64				3.66667	9	1	4	1.04264	1.08036	1.0137	1.0625			89.6666666666667
8													35		0.2818			89	72	73	71	64				3	11	-1	7	1.03488	1.09821	0.986301	1.10938			89
8													40		0.2643			89.6666666666667	74	73	65	64				3.66667	9	1	1	1.04264	1.08036	1.0137	1.01562			89.6666666666667
8													45		0.2152			90.6666666666666	74	73	67	64				4.66667	12	1	3	1.05426	1.10714	1.0137	1.04688			90.6666666666666
8													50		0.1989			87	71	73	68	64				1	7	-2	4	1.01163	1.0625	0.972603	1.0625			87
8													55		0.1678			89.3333333333333	71	73	63	64				3.33333	14	-2	-1	1.03876	1.125	0.972603	0.984375			89.3333333333333
8													60		0.1821			88	71	73	64	64				2	10	-2	0	1.02326	1.08929	0.972603	1			88
8													65		0.1663			86	69	73	64	64				0	8	-4	0	1	1.07143	0.945205	1			86
8													70		0.1806			83	65	73	63	64				-3	7	-8	-1	0.965116	1.0625	0.890411	0.984375			83
8													75		0.1501			86.3333333333333	69	73	63	64				0.333333	9	-4	-1	1.00388	1.08036	0.945205	0.984375			86.3333333333333
8													80		0.1493			82.6666666666666	65	73	62	64				-3.33333	6	-8	-2	0.96124	1.05357	0.890411	0.96875			82.6666666666666
8													85		0.1633			87	69	73	62	64				1	11	-4	-2	1.01163	1.09821	0.945205	0.96875			87
8													90		0.1334			87.3333333333333	71	73	69	64				1.33333	8	-2	5	1.0155	1.07143	0.972603	1.07812			87.3333333333333
8													95		0.1326			84.3333333333333	69	73	68	64				-1.66667	3	-4	4	0.98062	1.02679	0.945205	1.0625			84.3333333333333
8													100		0.1176			84	68	73	64	64				-2	4	-5	0	0.976744	1.03571	0.931507	1			84
8													105		0.1311			81.3333333333333	68	73	73	64				-4.66667	-4	-5	9	0.945736	0.964286	0.931507	1.14062			81.3333333333333
8													110		0.1303			86	72	73	78	64				0	2	-1	14	1	1.01786	0.986301	1.21875			86
8													115		0.1154			89.3333333333333	72	73	67	64				3.33333	12	-1	3	1.03876	1.10714	0.986301	1.04688			89.3333333333333
8													120		0.1288			85	66	73	71	64				-1	11	-7	7	0.988372	1.09821	0.90411	1.10938			85
8													130		0.1281			89.6666666666666	68	73	66	64				3.66667	21	-5	2	1.04264	1.1875	0.931507	1.03125			89.6666666666666
8													140		0.1132			86	67	73	60	64				0	12	-6	-4	1	1.10714	0.917808	0.9375			86
8													150		0.1266			86.6666666666667	71	73	61	64				0.666667	6	-2	-3	1.00775	1.05357	0.972603	0.953125			86.6666666666667
8													160		0.0978			86.3333333333333	69	73	65	64				0.333333	9	-4	1	1.00388	1.08036	0.945205	1.01562			86.3333333333333
8													170		0.1109			88	71	73	61	64				2	10	-2	-3	1.02326	1.08929	0.972603	0.953125			88
8													180		0.1102		400	84.6666666666666	68	73	62	64				-1.33333	6	-5	-2	0.984496	1.05357	0.931507	0.96875			84.6666666666666
8													190		0.0819			83.3333333333333	67	73	58	64				-2.66667	4	-6	-6	0.968992	1.03571	0.917808	0.90625			83.3333333333333
8													200		0.0811			88.6666666666666	72	73	60	64				2.66667	10	-1	-4	1.03101	1.08929	0.986301	0.9375			88.6666666666666
8													210		0.0804			88.3333333333333	71	73	59	64				2.33333	11	-2	-5	1.02713	1.09821	0.972603	0.921875			88.3333333333333
8													220		0.0933			88.3333333333333	74	73	61	64				2.33333	5	1	-3	1.02713	1.04464	1.0137	0.953125			88.3333333333333
8													230		0.0925			93.3333333333333	78	73	65	64				7.33333	12	5	1	1.08527	1.10714	1.06849	1.01562			93.3333333333333
8													240	240	0.0648	550	550	95.3333333333333	81	73	66	64				9.33333	12	8	2	1.10853	1.10714	1.10959	1.03125			95.3333333333333
9	132	0.385	35	0	0	0	72	179	0.833	1800	30	60	0		0			85	71	71	79	79	18.8	34.43	47.74	0	0	0	0	1	1	1	1		60	85
9													5		0.1767			83.3333333333333	68	71	71	79				-1.66667	1	-3	-8	0.980392	1.00885	0.957746	0.898734			83.3333333333333
9													10		0.1758			81.3333333333333	65	71	75	79				-3.66667	1	-6	-4	0.956863	1.00885	0.915493	0.949367			81.3333333333333
9													15		0.1306			79.3333333333333	62	71	83	79				-5.66667	1	-9	4	0.933333	1.00885	0.873239	1.05063			79.3333333333333
9													20		0.174			88.3333333333333	74	71	74	79				3.33333	4	3	-5	1.03922	1.0354	1.04225	0.936709			88.3333333333333
9													25		0.2038			84.3333333333333	66	71	73	79				-0.666667	8	-5	-6	0.992157	1.0708	0.929577	0.924051			84.3333333333333
9													30		0.3191			87.6666666666667	74	71	71	79				2.66667	2	3	-8	1.03137	1.0177	1.04225	0.898734			87.6666666666667
9													35		0.2178			86.6666666666667	74	71	72	79				1.66667	-1	3	-7	1.01961	0.99115	1.04225	0.911392			86.6666666666667
9													40		0.1556			86.3333333333333	68	71	76	79				1.33333	10	-3	-3	1.01569	1.0885	0.957746	0.962025			86.3333333333333
9													45		0.1547			98.3333333333333	81	71	81	79				13.3333	20	10	2	1.15686	1.17699	1.14085	1.02532			98.3333333333333
9													50		0.1688			93.3333333333333	80	71	79	79				8.33333	7	9	0	1.09804	1.06195	1.12676	1			93.3333333333333
9													55		0.0957			94	80	71	98	79				9	9	9	19	1.10588	1.07965	1.12676	1.24051			94
9													60		0.1088			91.6666666666667	80	71	95	79				6.66667	2	9	16	1.07843	1.0177	1.12676	1.20253			91.6666666666667
9													65		0.0803		300	91.6666666666667	80	71	90	79				6.66667	2	9	11	1.07843	1.0177	1.12676	1.13924			91.6666666666667
9													70		0.1071			87.3333333333333	76	71	80	79				2.33333	-3	5	1	1.02745	0.973451	1.07042	1.01266			87.3333333333333
9													75		0.0651			91.6666666666666	74	71	73	79				6.66667	14	3	-6	1.07843	1.12389	1.04225	0.924051			91.6666666666666
9													80		0.0777			91	75	71	81	79				6	10	4	2	1.07059	1.0885	1.05634	1.02532			91
9													85		0.0243			91	77	71	84	79				6	6	6	5	1.07059	1.0531	1.08451	1.06329			91
9													90		0.076			92.3333333333333	77	71	72	79				7.33333	10	6	-7	1.08627	1.0885	1.08451	0.911392			92.3333333333333
9													95		0.1026			91	77	71	78	79				6	6	6	-1	1.07059	1.0531	1.08451	0.987342			91
9													100		0.1158			89	75	71	80	79				4	4	4	1	1.04706	1.0354	1.05634	1.01266			89
9													105		0.0338			96.3333333333333	89	71	75	79				11.3333	-2	18	-4	1.13333	0.982301	1.25352	0.949367			96.3333333333333
9													110		0.0202			85.6666666666666	69	71	84	79				0.666667	6	-2	5	1.00784	1.0531	0.971831	1.06329			85.6666666666666
9													115		0.0321			65	38	71	73	79				-20	6	-33	-6	0.764706	1.0531	0.535211	0.924051			65
9													120		0.1265		550	85.6666666666666	69	71	81	79				0.666667	6	-2	2	1.00784	1.0531	0.971831	1.02532			85.6666666666666
9													130		0.0305			89.3333333333333	74	71	74	79				4.33333	7	3	-5	1.05098	1.06195	1.04225	0.936709			89.3333333333333
9													140		0.0426			87.3333333333333	73	71	77	79				2.33333	3	2	-2	1.02745	1.02655	1.02817	0.974684			87.3333333333333
9													150		0.0548			89	80	71	65	79				4	-6	9	-14	1.04706	0.946903	1.12676	0.822785			89
9													160		0.028			90	73	71	58	79				5	11	2	-21	1.05882	1.09735	1.02817	0.734177			90
9													170		0.0664			90	71	71	67	79				5	15	0	-12	1.05882	1.13274	1	0.848101			90
9													180		0.0392			87	73	71	97	79				2	2	2	18	1.02353	1.0177	1.02817	1.22785			87
9													190		0.0254			86	70	71	74	79				1	5	-1	-5	1.01176	1.04425	0.985915	0.936709			86
9													200		0.0119			88	78	71	75	79				3	-5	7	-4	1.03529	0.955752	1.09859	0.949367			88
9													210		0.0366			82	67	71	78	79				-3	-1	-4	-1	0.964706	0.99115	0.943662	0.987342			82
9													220		0.0229			84.6666666666667	71	71	75	79				-0.333333	-1	0	-4	0.996078	0.99115	1	0.949367			84.6666666666667
9													230		0.0479			91.3333333333333	74	71	74	79				6.33333	13	3	-5	1.07451	1.11504	1.04225	0.936709			91.3333333333333
9													240	240	0.0086	1125	1125	90.3333333333333	74	71	75	79				5.33333	10	3	-4	1.06275	1.0885	1.04225	0.949367			90.3333333333333
10	118.5	0.3515	44	0	0	0	76	176	0.833	1900	30	63.3	0		0			102	89	89	62	62	19.21	35.5	49.2	0	0	0	0	1	1	1	1		63.3	102
10													5		0.1183			100.666666666667	84	89	64	62				-1.33333	6	-5	2	0.986928	1.04688	0.94382	1.03226			100.666666666667
10													10		0.0734			97.6666666666667	83	89	62	62				-4.33333	-1	-6	0	0.957516	0.992188	0.932584	1			97.6666666666667
10													15		0.1166			100.333333333333	85	89	62	62				-1.66667	3	-4	0	0.98366	1.02344	0.955056	1			100.333333333333
10													20		0.1158			100.666666666667	82	89	62	62				-1.33333	10	-7	0	0.986928	1.07812	0.921348	1			100.666666666667
10													25		0.1938			104	93	89	63	62				2	-2	4	1	1.01961	0.984375	1.04494	1.01613			104
10													30		0.1606			102.666666666667	86	89	64	62				0.666667	8	-3	2	1.00654	1.0625	0.966292	1.03226			102.666666666667
10													35		0.1134			106.666666666667	91	89	64	62				4.66667	10	2	2	1.04575	1.07812	1.02247	1.03226			106.666666666667
10													40		0.1126			113.333333333333	98	89	74	62				11.3333	16	9	12	1.11111	1.125	1.10112	1.19355			113.333333333333
10													45		0.0823			115	97	89	67	62				13	23	8	5	1.12745	1.17969	1.08989	1.08065			115
10													50		0.0815			105.666666666667	88	89	65	62				3.66667	13	-1	3	1.03595	1.10156	0.988764	1.04839			105.666666666667
10													55		0.0663			107.333333333333	82	89	61	62				5.33333	30	-7	-1	1.05229	1.23438	0.921348	0.983871			107.333333333333
10													60		0.1243			101	83	89	66	62				-1	9	-6	4	0.990196	1.07031	0.932584	1.06452			101
10													65		0.0936			102.666666666667	85	89	66	62				0.666667	10	-4	4	1.00654	1.07812	0.955056	1.06452			102.666666666667
10													70		0.0782			101.333333333333	84	89	62	62				-0.666667	8	-5	0	0.993464	1.0625	0.94382	1			101.333333333333
10													75		0.0774			101.333333333333	81	89	66	62				-0.666667	14	-8	4	0.993464	1.10938	0.910112	1.06452			101.333333333333
10													80		0.0766			107	89	89	74	62				5	15	0	12	1.04902	1.11719	1	1.19355			107
10													85		0.0758			103.333333333333	86	89	75	62				1.33333	10	-3	13	1.01307	1.07812	0.966292	1.20968			103.333333333333
10													90		0.0895			105.666666666667	93	89	64	62				3.66667	3	4	2	1.03595	1.02344	1.04494	1.03226			105.666666666667
10													95		0.0599			107.666666666667	91	89	71	62				5.66667	13	2	9	1.05556	1.10156	1.02247	1.14516			107.666666666667
10													100		0.0878			104	93	89	66	62				2	-2	4	4	1.01961	0.984375	1.04494	1.06452			104
10													105		0.087			106.666666666667	88	89	61	62				4.66667	16	-1	-1	1.04575	1.125	0.988764	0.983871			106.666666666667
10													110		0.0717			100.333333333333	87	89	60	62				-1.66667	-1	-2	-2	0.98366	0.992188	0.977528	0.967742			100.333333333333
10													115		0.0854			105	88	89	63	62				3	11	-1	1	1.02941	1.08594	0.988764	1.01613			105
10													120		0.0846		1025	100.333333333333	85	89	64	62				-1.66667	3	-4	2	0.98366	1.02344	0.955056	1.03226			100.333333333333
10													130		0.0275			109	90	89	59	62				7	19	1	-3	1.06863	1.14844	1.01124	0.951613			109
10													140		0.0543			108.666666666667	90	89	57	62				6.66667	18	1	-5	1.06536	1.14062	1.01124	0.919355			108.666666666667
10													150		0.0677			109.666666666667	91	89	79	62				7.66667	19	2	17	1.07516	1.14844	1.02247	1.27419			109.666666666667
10													160		0.0527			110.333333333333	91	89	69	62				8.33333	21	2	7	1.0817	1.16406	1.02247	1.1129			110.333333333333
10													170		0.066			111.333333333333	94	89	65	62				9.33333	18	5	3	1.0915	1.14062	1.05618	1.04839			111.333333333333
10													180		0.0236			111	98	89	75	62				9	9	9	13	1.08824	1.07031	1.10112	1.20968			111
10													190		0.0364			98.6666666666666	81	89	65	62				-3.33333	6	-8	3	0.96732	1.04688	0.910112	1.04839			98.6666666666666
10													200		0.0356			103	87	89	72	62				1	7	-2	10	1.0098	1.05469	0.977528	1.16129			103
10													210		0.0348			108.333333333333	91	89	64	62				6.33333	15	2	2	1.06209	1.11719	1.02247	1.03226			108.333333333333
10													220		0.0204			107.333333333333	93	89	65	62				5.33333	8	4	3	1.05229	1.0625	1.04494	1.04839			107.333333333333
10													230	230	-0.0068	1500	1500	110	91	89	67	62				0	20	2	5	1	1.15625	1.02247	1.08065			110
11	123	0.3785	30	0	0	0	75.5	180	0.833	1900	30	63.3	0		0			75.3333333333333	54	54	55	55				-34.6667	0	0	0	0.684848	1	1	1		63.3	75.3333333333333
11													5		0.0817			75.3333333333333	54	54	59	55				-34.6667	0	0	4	0.684848	1	1	1.07273			75.3333333333333
11													10		0.1102			76.6666666666666	58	54	48	55				-33.3333	-4	4	-7	0.69697	0.966102	1.07407	0.872727			76.6666666666666
11													15		0.1398			73	55	54	52	55				-37	-9	1	-3	0.663636	0.923729	1.01852	0.945455			73
11													20		0.1866			75.3333333333333	56	54	49	55				-34.6667	-4	2	-6	0.684848	0.966102	1.03704	0.890909			75.3333333333333
11													25		0.2022			75.3333333333333	59	54	47	55				-34.6667	-10	5	-8	0.684848	0.915254	1.09259	0.854545			75.3333333333333
11													30		0.1849			76.6666666666666	58	54	50	55				-33.3333	-4	4	-5	0.69697	0.966102	1.07407	0.909091			76.6666666666666
11													35		0.1521			82.3333333333333	66	54	61	55				-27.6667	-3	12	6	0.748485	0.974576	1.22222	1.10909			82.3333333333333
11													40		0.1357			78	58	54	55	55				-32	0	4	0	0.709091	1	1.07407	1			78
11													45		0.1504			71	51	54	58	55				-39	-7	-3	3	0.645455	0.940678	0.944444	1.05455			71
11													50		0.1188			79	62	54	47	55				-31	-5	8	-8	0.718182	0.957627	1.14815	0.854545			79
11													55		0.1332			78	60	54	48	55				-32	-4	6	-7	0.709091	0.966102	1.11111	0.872727			78
11													60		0.1022			77	62	54	52	55				-33	-11	8	-3	0.7	0.90678	1.14815	0.945455			77
11													65		0.1163			75.3333333333333	57	54	68	55				-34.6667	-6	3	13	0.684848	0.949153	1.05556	1.23636			75.3333333333333
11													70		0.1006			79.3333333333333	62	54	48	55				-30.6667	-4	8	-7	0.721212	0.966102	1.14815	0.872727			79.3333333333333
11													75		0.1147			83.6666666666667	68	54	53	55				-26.3333	-3	14	-2	0.760606	0.974576	1.25926	0.963636			83.6666666666667
11													80		0.0843			83.3333333333333	66	54	40	55				-26.6667	0	12	-15	0.757576	1	1.22222	0.727273			83.3333333333333
11													85		0.113		500	83.3333333333333	65	54	45	55				-26.6667	2	11	-10	0.757576	1.01695	1.2037	0.818182			83.3333333333333
11													90		0.0541			78.6666666666667	63	54	45	55				-31.3333	-8	9	-10	0.715152	0.932203	1.16667	0.818182			78.6666666666667
11													95		0.0675			82.3333333333333	66	54	44	55				-27.6667	-3	12	-11	0.748485	0.974576	1.22222	0.8			82.3333333333333
11													100		0.0666			75.3333333333333	56	54	45	55				-34.6667	-4	2	-10	0.684848	0.966102	1.03704	0.818182			75.3333333333333
11													105		0.0658			74	52	54	47	55				-36	0	-2	-8	0.672727	1	0.962963	0.854545			74
11													110		0.0794			86	67	54	44	55				-24	6	13	-11	0.781818	1.05085	1.24074	0.8			86
11													115		0.0363			87.3333333333333	67	54	46	55				-22.6667	10	13	-9	0.793939	1.08475	1.24074	0.836364			87.3333333333333
11													120		0.0493			81.6666666666666	61	54	50	55				-28.3333	5	7	-5	0.742424	1.04237	1.12963	0.909091			81.6666666666666
11													130		0.0769			87.6666666666666	66	54	76	55				-22.3333	13	12	21	0.79697	1.11017	1.22222	1.38182			87.6666666666666
11													140		0.0906			83.3333333333333	59	54	42	55				-26.6667	14	5	-13	0.757576	1.11864	1.09259	0.763636			83.3333333333333
11													150		0.1046			84	62	54	48	55				-26	10	8	-7	0.763636	1.08475	1.14815	0.872727			84
11													160		0.089			81	60	54	53	55				-29	5	6	-2	0.736364	1.04237	1.11111	0.963636			81
11													170		0.0881		900	83	62	54	67	55				-27	7	8	12	0.754545	1.05932	1.14815	1.21818			83
11													180		0.0586			82.3333333333333	62	54	56	55				-27.6667	5	8	1	0.748485	1.04237	1.14815	1.01818			82.3333333333333
11													190		0.072			87.6666666666666	66	54	55	55				-22.3333	13	12	0	0.79697	1.11017	1.22222	1			87.6666666666666
11													200		0.0857			80.6666666666666	58	54	48	55				-29.3333	8	4	-7	0.733333	1.0678	1.07407	0.872727			80.6666666666666
11													210		0.0704			80.3333333333333	58	54	54	55				-29.6667	7	4	-1	0.730303	1.05932	1.07407	0.981818			80.3333333333333
11													220		0.0553			89.3333333333333	68	54	47	55				-20.6667	14	14	-8	0.812121	1.11864	1.25926	0.854545			89.3333333333333
11													230		0.0832			81	57	54	61	55				-29	11	3	6	0.736364	1.09322	1.05556	1.10909			81
11													240	240	0.0679	1100	1100	80.3333333333333	56	54	55	55				-29.6667	11	2	0	0.730303	1.09322	1.03704	1			80.3333333333333
12	136.5	0.4	28	0	0	0	93.3	184	0.833	2324	30	77.46	0		0			104.333333333333	92	92	50	50	22.6	42.85	59.4	0.0333333	0	0	0	1.00032	1	1	1		77.46	104.333333333333
12													5		0.0304			89.3333333333333	69	92	49	50				-14.9667	1	-23	-1	0.856504	1.00775	0.75	0.98			89.3333333333333
12													10		0.0686			94.3333333333333	76	92	51	50				-9.96667	2	-16	1	0.904442	1.0155	0.826087	1.02			94.3333333333333
12													15		0.0813			98.3333333333333	80	92	49	50				-5.96667	6	-12	-1	0.942793	1.04651	0.869565	0.98			98.3333333333333
12													20		0.1079			99	81	92	47	50				-5.3	6	-11	-3	0.949185	1.04651	0.880435	0.94			99
12													25		0.1792			97.3333333333333	77	92	47	50				-6.96667	9	-15	-3	0.933205	1.06977	0.836957	0.94			97.3333333333333
12													30		0.1937			98.6666666666666	79	92	46	50				-5.63333	9	-13	-4	0.945989	1.06977	0.858696	0.92			98.6666666666666
12													35		0.193			95	72	92	52	50				-9.3	12	-20	2	0.910834	1.09302	0.782609	1.04			95
12													40		0.1334			95	74	92	52	50				-9.3	8	-18	2	0.910834	1.06202	0.804348	1.04			95
12													45		0.147			100	80	92	59	50				-4.3	11	-12	9	0.958773	1.08527	0.869565	1.18			100
12													50		0.1179			96.6666666666666	78	92	50	50				-7.63333	5	-14	0	0.926814	1.03876	0.847826	1			96.6666666666666
12													55		0.0896			95.3333333333333	74	92	53	50				-8.96667	9	-18	3	0.91403	1.06977	0.804348	1.06			95.3333333333333
12													60		0.0622			97	75	92	56	50				-7.3	12	-17	6	0.93001	1.09302	0.815217	1.12			97
12													65		0.0616			99.6666666666666	79	92	55	50				-4.63333	12	-13	5	0.955577	1.09302	0.858696	1.1			99.6666666666666
12													70		0.0876			100.666666666667	80	92	55	50				-3.63333	13	-12	5	0.965165	1.10078	0.869565	1.1			100.666666666667
12													75		0.0472		600	100.666666666667	80	92	55	50				-3.63333	13	-12	5	0.965165	1.10078	0.869565	1.1			100.666666666667
12													80		0.0211			94.6666666666666	78	92	53	50				-9.63333	-1	-14	3	0.907638	0.992248	0.847826	1.06			94.6666666666666
12													85		0.0204			92	72	92	53	50				-12.3	3	-20	3	0.882071	1.02326	0.782609	1.06			92
12													90		0.0324			94	71	92	54	50				-10.3	11	-21	4	0.901246	1.08527	0.771739	1.08			94
12													95		0.0067			87.6666666666666	67	92	50	50				-16.6333	0	-25	0	0.840524	1	0.728261	1			87.6666666666666
12													100		0.0439			92.3333333333333	74	92	51	50				-11.9667	0	-18	1	0.885267	1	0.804348	1.02			92.3333333333333
12													105		0.0178			96.6666666666666	79	92	52	50				-7.63333	3	-13	2	0.926814	1.02326	0.858696	1.04			96.6666666666666
12													110		0.0298			94	72	92	60	50				-10.3	9	-20	10	0.901246	1.06977	0.782609	1.2			94
12													115		0.0291			96	72	92	61	50				-8.3	15	-20	11	0.920422	1.11628	0.782609	1.22			96
12													120		0.0284			89.3333333333333	70	92	61	50				-14.9667	-1	-22	11	0.856504	0.992248	0.76087	1.22			89.3333333333333
12													130		0.0152			88	68	92	62	50				-16.3	-1	-24	12	0.84372	0.992248	0.73913	1.24			88
12													140		0.0022			95.3333333333333	80	92	45	50				-8.96667	-3	-12	-5	0.91403	0.976744	0.869565	0.9			95.3333333333333
12													150		0.0015			88.6666666666667	74	92	48	50				-15.6333	-11	-18	-2	0.850112	0.914729	0.804348	0.96			88.6666666666667
12													160		0.0132			86	72	92	48	50				-18.3	-15	-20	-2	0.824545	0.883721	0.782609	0.96			86
12													170		0.0126			88.3333333333333	70	92	40	50				-15.9667	-4	-22	-10	0.846916	0.968992	0.76087	0.8			88.3333333333333
12													180		-0.0004			92.6666666666667	80	92	87	50				-11.6333	-11	-12	37	0.888463	0.914729	0.869565	1.74			92.6666666666667
12													190		-0.0011		1100	98.3333333333333	79	92	56	50				-5.96667	8	-13	6	0.942793	1.06202	0.858696	1.12			98.3333333333333
12													200		0.0231			94	71	92	56	50				-10.3	11	-21	6	0.901246	1.08527	0.771739	1.12			94
12													210		0.01			98	82	92	65	50				-6.3	1	-10	15	0.939597	1.00775	0.891304	1.3			98
12													220		0.0218			88	72	92	49	50				-16.3	-9	-20	-1	0.84372	0.930233	0.782609	0.98			88
12													230		-0.0036			92.6666666666666	73	92	45	50				-11.6333	3	-19	-5	0.888463	1.02326	0.793478	0.9			92.6666666666666
12													240	240	-0.0043	1300	1300	97.3333333333333	79	92	49	50				-6.96667	5	-13	-1	0.933205	1.03876	0.858696	0.98			97.3333333333333
13	124.5	0.3755	24	0	0	0	80	188	0.833	2025	30	67.5	0		0			75.3333333333333	56	56	56	56	21.96	42.54	58.5	0.0333333	0	0	0	1.00044	1	1	1		67.5	75.3333333333333
13													5		0.0593			73.6666666666666	53	56	51	56				-1.63333	1	-3	-5	0.978309	1.00877	0.946429	0.910714			73.6666666666666
13													10		0.1613			70	49	56	56	56				-5.3	-2	-7	0	0.929615	0.982456	0.875	1			70
13													15		0.1922			79.3333333333333	61	56	53	56				4.03333	2	5	-3	1.05356	1.01754	1.08929	0.946429			79.3333333333333
13													20		0.1914			82	63	56	65	56				6.7	6	7	9	1.08898	1.05263	1.125	1.16071			82
13													25		0.2235			85.6666666666666	68	56	79	56				10.3667	7	12	23	1.13767	1.0614	1.21429	1.41071			85.6666666666666
13													30		0.2227			74.6666666666666	52	56	50	56				-0.633333	6	-4	-6	0.991589	1.05263	0.928571	0.892857			74.6666666666666
13													35		0.2053			78	60	56	53	56				2.7	0	4	-3	1.03586	1	1.07143	0.946429			78
13													40		0.1883			96	80	56	51	56				20.7	14	24	-5	1.2749	1.12281	1.42857	0.910714			96
13													45		0.1716			86	66	56	51	56				10.7	12	10	-5	1.1421	1.10526	1.17857	0.910714			86
13													50		0.1708			88.6666666666666	66	56	51	56				13.3667	20	10	-5	1.17751	1.17544	1.17857	0.910714			88.6666666666666
13													55		0.1544			88.3333333333333	66	56	51	56				13.0333	19	10	-5	1.17309	1.16667	1.17857	0.910714			88.3333333333333
13													60		0.1536			81	59	56	54	56				5.7	11	3	-2	1.0757	1.09649	1.05357	0.964286			81
13													65		0.093			77	62	56	53	56				1.7	-7	6	-3	1.02258	0.938596	1.10714	0.946429			77
13													70		0.1216			83.3333333333333	62	56	50	56				8.03333	12	6	-6	1.10668	1.10526	1.10714	0.892857			83.3333333333333
13													75		0.106			81	61	56	51	56				5.7	7	5	-5	1.0757	1.0614	1.08929	0.910714			81
13													80		0.0907			78.6666666666666	59	56	50	56				3.36667	4	3	-6	1.04471	1.03509	1.05357	0.892857			78.6666666666666
13													85		0.09			80	60	56	50	56				4.7	6	4	-6	1.06242	1.05263	1.07143	0.892857			80
13													90		0.0892			84.6666666666666	64	56	56	56				9.36667	12	8	0	1.12439	1.10526	1.14286	1			84.6666666666666
13													95		0.1177			85	64	56	51	56				9.7	13	8	-5	1.12882	1.11404	1.14286	0.910714			85
13													100		0.1022			85.3333333333333	64	56	53	56				10.0333	14	8	-3	1.13324	1.12281	1.14286	0.946429			85.3333333333333
13													105		0.1161			82	61	56	61	56				6.7	10	5	5	1.08898	1.08772	1.08929	1.08929			82
13													110		0.1153			82.6666666666666	63	56	52	56				7.36667	8	7	-4	1.09783	1.07018	1.125	0.928571			82.6666666666666
13													115		0.0854			81.3333333333333	60	56	54	56				6.03333	10	4	-2	1.08012	1.08772	1.07143	0.964286			81.3333333333333
13													120		0.1138			88.6666666666666	70	56	62	56				13.3667	12	14	6	1.17751	1.10526	1.25	1.10714			88.6666666666666
13													130		0.0839			86	67	56	58	56				10.7	10	11	2	1.1421	1.08772	1.19643	1.03571			86
13													140		0.0831			81	58	56	59	56				5.7	13	2	3	1.0757	1.11404	1.03571	1.05357			81
13													150		0.0968			84.6666666666666	65	56	59	56				9.36667	10	9	3	1.12439	1.08772	1.16071	1.05357			84.6666666666666
13													160		0.0535			82.6666666666666	63	56	54	56				7.36667	8	7	-2	1.09783	1.07018	1.125	0.964286			82.6666666666666
13													170		0.0808			81	60	56	55	56				5.7	9	4	-1	1.0757	1.07895	1.07143	0.982143			81
13													180		0.0659			77.6666666666666	55	56	58	56				2.36667	9	-1	2	1.03143	1.07895	0.982143	1.03571			77.6666666666666
13													190		0.0793			81	63	56	59	56				5.7	3	7	3	1.0757	1.02632	1.125	1.05357			81
13													200		0.0644			83.6666666666666	65	56	60	56				8.36667	7	9	4	1.11111	1.0614	1.16071	1.07143			83.6666666666666
13													210		0.0777			82.6666666666666	63	56	60	56				7.36667	8	7	4	1.09783	1.07018	1.125	1.07143			82.6666666666666
13													220		0.0769			76.3333333333333	59	56	79	56				1.03333	-3	3	23	1.01372	0.973684	1.05357	1.41071			76.3333333333333
13													230		0.0621			82.3333333333333	60	56	71	56				7.03333	13	4	15	1.0934	1.11404	1.07143	1.26786			82.3333333333333
13													240	240	0.0613	600	600	82.3333333333333	60	56	71	56				7.03333	13	4	15	1.0934	1.11404	1.07143	1.26786			82.3333333333333
14	128.5	0.4075	30	0	0	0	90	186	0.833	2150	30	71.64	0		0			101.333333333333	84	84	69	69	18.69	34.02	47.2	0.0333333	0	0	0	1.00033	1	1	1		71.64	101.333333333333
14													5		0.0605			94.3333333333333	74	84	67	69				-6.96667	-1	-10	-2	0.931227	0.992647	0.880952	0.971014			94.3333333333333
14													10		0.1332			100.333333333333	79	84	53	69				-0.966667	7	-5	-16	0.990457	1.05147	0.940476	0.768116			100.333333333333
14													15		0.1324			102.333333333333	83	84	53	69				1.03333	5	-1	-16	1.0102	1.03676	0.988095	0.768116			102.333333333333
14													20		0.1471			105.333333333333	83	84	53	69				4.03333	14	-1	-16	1.03982	1.10294	0.988095	0.768116			105.333333333333
14													25		0.162			78.3333333333333	50	84	53	69				-22.9667	-1	-34	-16	0.773281	0.992647	0.595238	0.768116			78.3333333333333
14													30		0.1772			83.3333333333333	50	84	63	69				-17.9667	14	-34	-6	0.822639	1.10294	0.595238	0.913043			83.3333333333333
14													35		0.1765			103.666666666667	81	84	63	69				2.36667	13	-3	-6	1.02336	1.09559	0.964286	0.913043			103.666666666667
14													40		0.0699			108.333333333333	86	84	68	69				7.03333	17	2	-1	1.06943	1.125	1.02381	0.985507			108.333333333333
14													45		0.113			104	88	84	63	69				2.7	0	4	-6	1.02665	1	1.04762	0.913043			104
14													50		0		725	99.3333333333333	81	84	65	69				-1.96667	0	-3	-4	0.980586	1	0.964286	0.942029			99.3333333333333
14													55		0.0677			100	82	84	69	69				-1.3	0	-2	0	0.987167	1	0.97619	1			100
14													60		0.0813			92	71	84	57	69				-9.3	-2	-13	-12	0.908193	0.985294	0.845238	0.826087			92
14													65		0.0522			90.6666666666667	75	84	61	69				-10.6333	-14	-9	-8	0.895031	0.897059	0.892857	0.884058			90.6666666666667
14													70		0.0656			96.6666666666667	81	84	57	69				-4.63333	-8	-3	-12	0.954261	0.941176	0.964286	0.826087			96.6666666666667
14													75		0.0233			96.3333333333333	83	84	59	69				-4.96667	-13	-1	-10	0.950971	0.904412	0.988095	0.855072			96.3333333333333
14													80		0.0641			103.333333333333	88	84	56	69				2.03333	-2	4	-13	1.02007	0.985294	1.04762	0.811594			103.333333333333
14													85		0.0493			104	88	84	54	69				2.7	0	4	-15	1.02665	1	1.04762	0.782609			104
14													90		0.0915			96.3333333333333	81	84	53	69				-4.96667	-9	-3	-16	0.950971	0.933824	0.964286	0.768116			96.3333333333333
14													95		0.0907			98.6666666666666	80	84	53	69				-2.63333	0	-4	-16	0.974005	1	0.952381	0.768116			98.6666666666666
14													100		0.0472			98	81	84	51	69				-3.3	-4	-3	-18	0.967423	0.970588	0.964286	0.73913			98
14													105		0.0465			97.6666666666667	83	84	56	69				-3.63333	-9	-1	-13	0.964133	0.933824	0.988095	0.811594			97.6666666666667
14													110		0.032			98.6666666666667	84	84	53	69				-2.63333	-8	0	-16	0.974005	0.941176	1	0.768116			98.6666666666667
14													115		0.0451			98	83	84	51	69				-3.3	-8	-1	-18	0.967423	0.941176	0.988095	0.73913			98
14													120		0.0443			96.6666666666666	79	84	54	69				-4.63333	-4	-5	-15	0.954261	0.970588	0.940476	0.782609			96.6666666666666
14													130		0.0436			94	80	84	62	69				-7.3	-14	-4	-7	0.927937	0.897059	0.952381	0.898551			94
14													140		0.0569			98.6666666666667	83	84	64	69				-2.63333	-6	-1	-5	0.974005	0.955882	0.988095	0.927536			98.6666666666667
14													150		0.0285			99.3333333333333	84	84	76	69				-1.96667	-6	0	7	0.980586	0.955882	1	1.10145			99.3333333333333
14													160		0.0415			105.666666666667	93	84	64	69				4.36667	-5	9	-5	1.04311	0.963235	1.10714	0.927536			105.666666666667
14													170		0.0547			102.333333333333	89	84	66	69				1.03333	-7	5	-3	1.0102	0.948529	1.05952	0.956522			102.333333333333
14													180		0.0401			107.666666666667	94	84	68	69				6.36667	-1	10	-1	1.06285	0.992647	1.11905	0.985507			107.666666666667
14													190		0.0533		1375	98	84	84	67	69				-3.3	-10	0	-2	0.967423	0.926471	1	0.971014			98
14													200		0.0115			99.3333333333333	85	84	71	69				-1.96667	-8	1	2	0.980586	0.941176	1.0119	1.02899			99.3333333333333
14													210		0.0379			98.3333333333333	85	84	72	69				-2.96667	-11	1	3	0.970714	0.919118	1.0119	1.04348			98.3333333333333
14													220		0.0511			98.6666666666667	84	84	71	69				-2.63333	-8	0	2	0.974005	0.941176	1	1.02899			98.6666666666667
14													230		0.0228			102.666666666667	87	84	71	69				1.36667	-2	3	2	1.01349	0.985294	1.03571	1.02899			102.666666666667
14													240	240	0.0087	1525	1525	99.6666666666666	83	84	71	69				-1.63333	-3	-1	2	0.983876	0.977941	0.988095	1.02899			99.6666666666666
15	125.5	0.3835	31	0	0	0	79	180	0.833	1974	30	65.8	0		0			72.3333333333333	57	57	51	51	20.63	38.67	53.57	0.0333333	0	0	0	1.00046	1	1	1		65.8	72.3333333333333
15													5		0.0595			75.3333333333333	60	57	62	51				3.03333	3	3	11	1.04195	1.02913	1.05263	1.21569			75.3333333333333
15													10		0.0727			75	56	57	60	51				2.7	10	-1	9	1.03734	1.09709	0.982456	1.17647			75
15													15		0.1303			73	55	57	63	51				0.7	6	-2	12	1.00968	1.05825	0.964912	1.23529			73
15													20		0.2591			74.6666666666666	58	57	50	51				2.36667	5	1	-1	1.03273	1.04854	1.01754	0.980392			74.6666666666666
15													25		0.144			81	65	57	65	51				8.7	10	8	14	1.12033	1.09709	1.14035	1.27451			81
15													30		0.128			74.6666666666666	57	57	49	51				2.36667	7	0	-2	1.03273	1.06796	1	0.960784			74.6666666666666
15													35		0.1123			78.6666666666666	61	57	56	51				6.36667	11	4	5	1.08806	1.1068	1.07018	1.09804			78.6666666666666
15													40		0.1264			77.3333333333333	60	57	61	51				5.03333	9	3	10	1.06962	1.08738	1.05263	1.19608			77.3333333333333
15													45		0.1107			80.3333333333333	63	57	54	51				8.03333	12	6	3	1.11111	1.1165	1.10526	1.05882			80.3333333333333
15													50		0.1248			72.3333333333333	55	57	49	51				0.0333333	4	-2	-2	1.00046	1.03883	0.964912	0.960784			72.3333333333333
15													55		0.1546			73.6666666666667	58	57	50	51				1.36667	2	1	-1	1.0189	1.01942	1.01754	0.980392			73.6666666666667
15													60		0.1384			76	62	57	48	51				3.7	1	5	-3	1.05118	1.00971	1.08772	0.941176			76
15													65		0.093			74.3333333333333	58	57	47	51				2.03333	4	1	-4	1.02812	1.03883	1.01754	0.921569			74.3333333333333
15													70		0.1068			72	56	57	46	51				-0.3	1	-1	-5	0.995851	1.00971	0.982456	0.901961			72
15													75		0.1359			77	62	57	49	51				4.7	4	5	-2	1.06501	1.03883	1.08772	0.960784			77
15													80		0.1351			75.6666666666667	61	57	47	51				3.36667	2	4	-4	1.04657	1.01942	1.07018	0.921569			75.6666666666667
15													85		0.1044			67.3333333333333	56	57	46	51				-4.96667	-13	-1	-5	0.931305	0.873786	0.982456	0.901961			67.3333333333333
15													90		0.0607			74.3333333333333	59	57	46	51				2.03333	2	2	-5	1.02812	1.01942	1.03509	0.901961			74.3333333333333
15													95		0.0883			67.3333333333333	48	57	47	51				-4.96667	3	-9	-4	0.931305	1.02913	0.842105	0.921569			67.3333333333333
15													100		0.0732			81	68	57	54	51				8.7	4	11	3	1.12033	1.03883	1.19298	1.05882			81
15													105		0.0584			86.6666666666667	76	57	45	51				14.3667	5	19	-6	1.19871	1.04854	1.33333	0.882353			86.6666666666667
15													110		0.0438			78	64	57	45	51				5.7	3	7	-6	1.07884	1.02913	1.12281	0.882353			78
15													115		0.0568			74.6666666666667	60	57	71	51				2.36667	1	3	20	1.03273	1.00971	1.05263	1.39216			74.6666666666667
15													120		0.0843			76.6666666666666	56	57	47	51				4.36667	15	-1	-4	1.0604	1.14563	0.982456	0.921569			76.6666666666666
15													130		0.1585			75.6666666666667	60	57	51	51				3.36667	4	3	0	1.04657	1.03883	1.05263	1			75.6666666666667
15													140		0.0972			76.6666666666667	62	57	46	51				4.36667	3	5	-5	1.0604	1.02913	1.08772	0.901961			76.6666666666667
15													150		0.1261			78	63	57	52	51				5.7	5	6	1	1.07884	1.04854	1.10526	1.01961			78
15													160		0.1103			75.3333333333333	60	57	50	51				3.03333	3	3	-1	1.04195	1.02913	1.05263	0.980392			75.3333333333333
15													170		0.0949			73.3333333333333	59	57	49	51				1.03333	-1	2	-2	1.01429	0.990291	1.03509	0.960784			73.3333333333333
15													180		0.0941			75.6666666666667	60	57	45	51				3.36667	4	3	-6	1.04657	1.03883	1.05263	0.882353			75.6666666666667
15													190		0.0235		750	71.6666666666667	66	57	49	51				-0.633333	-20	9	-2	0.99124	0.805825	1.15789	0.960784			71.6666666666667
15													200		0.0639			73.3333333333333	59	57	49	51				1.03333	-1	2	-2	1.01429	0.990291	1.03509	0.960784			73.3333333333333
15													210		0.0088			75.6666666666667	60	57	49	51				3.36667	4	3	-2	1.04657	1.03883	1.05263	0.960784			75.6666666666667
15													220		0.008			74	58	57	48	51				1.7	3	1	-3	1.02351	1.02913	1.01754	0.941176			74
15													230		0.0756			82.6666666666667	71	57	49	51				10.3667	3	14	-2	1.14338	1.02913	1.24561	0.960784			82.6666666666667
15													240	240	0.0065	975	975	82.6666666666667	71	57	49	51				10.3667	3	14	-2	1.14338	1.02913	1.24561	0.960784			82.6666666666667
16	141.4	0.4215	24	0	0	0	70	180	0.833	1800	30	60	0		0			83	65	65	71	71	17.73	34.6	47.82	0	0	0	0	1	1	1	1		60	83
16													5		0.069			85	68	65	67	71				2	0	3	-4	1.0241	1	1.04615	0.943662			85
16													10		0.1087			85.3333333333333	66	65	68	71				2.33333	5	1	-3	1.02811	1.04202	1.01538	0.957746			85.3333333333333
16													15		0.1647			85.3333333333333	67	65	68	71				2.33333	3	2	-3	1.02811	1.02521	1.03077	0.957746			85.3333333333333
16													20		0.1936			90.6666666666666	70	65	71	71				7.66667	13	5	0	1.09237	1.10924	1.07692	1			90.6666666666666
16													25		0.2079			87.3333333333333	64	65	69	71				4.33333	15	-1	-2	1.05221	1.12605	0.984615	0.971831			87.3333333333333
16													30		0.1918			90.3333333333333	65	65	59	71				7.33333	22	0	-12	1.08835	1.18487	1	0.830986			90.3333333333333
16													35		0.1909			86.3333333333333	70	65	60	71				3.33333	0	5	-11	1.04016	1	1.07692	0.84507			86.3333333333333
16													40		0.1603			80.3333333333333	62	65	62	71				-2.66667	-2	-3	-9	0.967871	0.983193	0.953846	0.873239			80.3333333333333
16													45		0.1307			81.3333333333333	63	65	61	71				-1.66667	-1	-2	-10	0.97992	0.991597	0.969231	0.859155			81.3333333333333
16													50		0.1158			80.6666666666666	62	65	63	71				-2.33333	-1	-3	-8	0.971888	0.991597	0.953846	0.887324			80.6666666666666
16													55		0.1289			86	64	65	64	71				3	11	-1	-7	1.03614	1.09244	0.984615	0.901408			86
16													60		0.1002			81	64	65	69	71				-2	-4	-1	-2	0.975904	0.966387	0.984615	0.971831			81
16													65		0.0857			91.3333333333333	72	65	67	71				8.33333	11	7	-4	1.1004	1.09244	1.10769	0.943662			91.3333333333333
16													70		0.0849			85.3333333333333	66	65	71	71				2.33333	5	1	0	1.02811	1.04202	1.01538	1			85.3333333333333
16													75		0.0976			80.3333333333333	63	65	66	71				-2.66667	-4	-2	-5	0.967871	0.966387	0.969231	0.929577			80.3333333333333
16													80		0.0566			84	62	65	61	71				1	9	-3	-10	1.01205	1.07563	0.953846	0.859155			84
16													85		0.1235			82.6666666666667	67	65	63	71				-0.333333	-5	2	-8	0.995984	0.957983	1.03077	0.887324			82.6666666666667
16													90		0.095			79.3333333333333	58	65	67	71				-3.66667	3	-7	-4	0.955823	1.02521	0.892308	0.943662			79.3333333333333
16													95		0.0806			84.3333333333333	68	65	64	71				1.33333	-2	3	-7	1.01606	0.983193	1.04615	0.901408			84.3333333333333
16													100		0.0664			85	66	65	61	71				2	4	1	-10	1.0241	1.03361	1.01538	0.859155			85
16													105		0.0788			87.3333333333333	73	65	65	71				4.33333	-3	8	-6	1.05221	0.97479	1.12308	0.915493			87.3333333333333
16													110		0.0647			82	62	65	61	71				-1	3	-3	-10	0.987952	1.02521	0.953846	0.859155			82
16													115		0.0378			88.6666666666666	71	65	68	71				5.66667	5	6	-3	1.06827	1.04202	1.09231	0.957746			88.6666666666666
16													120		0.037			87.6666666666666	68	65	75	71				4.66667	8	3	4	1.05622	1.06723	1.04615	1.05634			87.6666666666666
16													130		0.0361			84.3333333333333	66	65	63	71				1.33333	2	1	-8	1.01606	1.01681	1.01538	0.887324			84.3333333333333
16													140		0.0481			86	66	65	63	71				3	7	1	-8	1.03614	1.05882	1.01538	0.887324			86
16													150		-0.003			85	65	65	63	71				2	6	0	-8	1.0241	1.05042	1	0.887324			85
16													160		0.0594		600	81.6666666666666	62	65	63	71				-1.33333	2	-3	-8	0.983936	1.01681	0.953846	0.887324			81.6666666666666
16													170		0.0718			89	66	65	60	71				6	16	1	-11	1.07229	1.13445	1.01538	0.84507			89
16													180		0.0447			85	65	65	62	71				2	6	0	-9	1.0241	1.05042	1	0.873239			85
16													190		0.0439			89.3333333333333	72	65	58	71				6.33333	5	7	-13	1.07631	1.04202	1.10769	0.816901			89.3333333333333
16													200		0.0692			79	62	65	61	71				-4	-6	-3	-10	0.951807	0.94958	0.953846	0.859155			79
16													210		0.0421			84.6666666666666	62	65	64	71				1.66667	11	-3	-7	1.02008	1.09244	0.953846	0.901408			84.6666666666666
16													220		0.0543			89	73	65	63	71				6	2	8	-8	1.07229	1.01681	1.12308	0.887324			89
16													230		0.0534			86.6666666666666	68	65	62	71				3.66667	5	3	-9	1.04418	1.04202	1.04615	0.873239			86.6666666666666
16													240	240	0.0525	900	900	85.6666666666666	63	65	65	71				2.66667	12	-2	-6	1.03213	1.10084	0.969231	0.915493			85.6666666666666
17	135	0.3745	36	0	0	0	95.5	172	0.833	2374	30	79.1	0		0			97.6666666666666	78	78	62	62	24.15	45.66	63.2	0.00666667	0	0	0	1.00007	1	1	1		79.1	97.6666666666666
17													5		0.0482			86.6666666666666	70	78	64	62				-10.9933	-17	-8	2	0.887433	0.875912	0.897436	1.03226			86.6666666666666
17													10		0.1265			88	72	78	61	62				-9.66	-17	-6	-1	0.901085	0.875912	0.923077	0.983871			88
17													15		0.1828			88	66	78	63	62				-9.66	-5	-12	1	0.901085	0.963504	0.846154	1.01613			88
17													20		0.212			86.3333333333333	68	78	68	62				-11.3267	-14	-10	6	0.884019	0.89781	0.871795	1.09677			86.3333333333333
17													25		0.2743			87.6666666666666	68	78	82	62				-9.99333	-10	-10	20	0.897672	0.927007	0.871795	1.32258			87.6666666666666
17													30		0.2575			86	69	78	60	62				-11.66	-17	-9	-2	0.880606	0.875912	0.884615	0.967742			86
17													35		0.2254		350	83.6666666666667	68	78	60	62				-13.9933	-22	-10	-2	0.856714	0.839416	0.871795	0.967742			83.6666666666667
17													40		0.1227			82.3333333333333	68	78	61	62				-15.3267	-26	-10	-1	0.843061	0.810219	0.871795	0.983871			82.3333333333333
17													45		0.1788			88	69	78	63	62				-9.66	-11	-9	1	0.901085	0.919708	0.884615	1.01613			88
17													50		0.1636			85	67	78	61	62				-12.66	-16	-11	-1	0.870367	0.883212	0.858974	0.983871			85
17													55		0.0938		775	86.3333333333333	67	78	61	62				-11.3267	-12	-11	-1	0.884019	0.912409	0.858974	0.983871			86.3333333333333
17													60		0.0416			87	66	78	60	62				-10.66	-8	-12	-2	0.890846	0.941606	0.846154	0.967742			87
17													65		0.0535			85.6666666666666	67	78	65	62				-11.9933	-14	-11	3	0.877193	0.89781	0.858974	1.04839			85.6666666666666
17													70		0.1051			102.333333333333	77	78	60	62				4.67333	16	-1	-2	1.04785	1.11679	0.987179	0.967742			102.333333333333
17													75		0.065		1175	98.3333333333333	75	78	60	62				0.673333	8	-3	-2	1.00689	1.05839	0.961538	0.967742			98.3333333333333
17													80		0.0516			92.6666666666666	67	78	61	62				-4.99333	7	-11	-1	0.94887	1.05109	0.858974	0.983871			92.6666666666666
17													85		0.051			97.6666666666666	73	78	64	62				0.00666667	10	-5	2	1.00007	1.07299	0.935897	1.03226			97.6666666666666
17													90		0.0378			98.6666666666666	75	78	56	62				1.00667	9	-3	-6	1.01031	1.06569	0.961538	0.903226			98.6666666666666
17													95		0.0497			98.6666666666666	73	78	52	62				1.00667	13	-5	-10	1.01031	1.09489	0.935897	0.83871			98.6666666666666
17													100		0.0617			96.6666666666666	70	78	59	62				-0.993333	13	-8	-3	0.989829	1.09489	0.897436	0.951613			96.6666666666666
17													105		0.0611			98.6666666666666	64	78	67	62				1.00667	31	-14	5	1.01031	1.22628	0.820513	1.08065			98.6666666666666
17													110		0.0352			102.666666666667	70	78	68	62				5.00667	31	-8	6	1.05127	1.22628	0.897436	1.09677			102.666666666667
17													115		0.0858		1475	98	72	78	65	62				0.34	13	-6	3	1.00348	1.09489	0.923077	1.04839			98
17													120		0.0464			96.6666666666666	75	78	59	62				-0.993333	3	-3	-3	0.989829	1.0219	0.961538	0.951613			96.6666666666666
17													130		0.0458			95.3333333333333	70	78	62	62				-2.32667	9	-8	0	0.976176	1.06569	0.897436	1			95.3333333333333
17													140		0.097			99.3333333333333	75	78	59	62				1.67333	11	-3	-3	1.01713	1.08029	0.961538	0.951613			99.3333333333333
17													150		0.0198			95.6666666666666	74	78	54	62				-1.99333	2	-4	-8	0.979589	1.0146	0.948718	0.870968			95.6666666666666
17													160		0.0565			94.6666666666666	70	78	62	62				-2.99333	7	-8	0	0.969349	1.05109	0.897436	1			94.6666666666666
17													170		0.0308			96.3333333333333	74	78	52	62				-1.32667	4	-4	-10	0.986415	1.0292	0.948718	0.83871			96.3333333333333
17													180		0.0301			98.3333333333333	74	78	52	62				0.673333	10	-4	-10	1.00689	1.07299	0.948718	0.83871			98.3333333333333
17													190		0.0172			95.6666666666666	73	78	62	62				-1.99333	4	-5	0	0.979589	1.0292	0.935897	1			95.6666666666666
17													200		0.0797			98.3333333333333	84	78	64	62				0.673333	-10	6	2	1.00689	0.927007	1.07692	1.03226			98.3333333333333
17													210		0.0039			92.6666666666666	69	78	62	62				-4.99333	3	-9	0	0.94887	1.0219	0.884615	1			92.6666666666666
17													220		0.0654			88.3333333333333	70	78	93	62				-9.32667	-12	-8	31	0.904499	0.912409	0.897436	1.5			88.3333333333333
17													230		0.0393			89.6666666666666	68	78	69	62				-7.99333	-4	-10	7	0.918151	0.970803	0.871795	1.1129			89.6666666666666
17													240	240	0.0021	1875	1875	89.6666666666666	68	78	70	62				-7.99333	-4	-10	8	0.918151	0.970803	0.871795	1.12903			89.6666666666666
18	132	0.387	41	0	0	0	84	178	0.833	2100	30	70	0		0			87	69	69	75	75	19.26	36.01	49.9	0	0	0	0	1	1	1	1		70	87
18													5		0.1045			91.6666666666667	77	69	74	75				4.66667	-2	8	-1	1.05364	0.98374	1.11594	0.986667			91.6666666666667
18													10		0.1321			90.6666666666666	74	69	67	75				3.66667	1	5	-8	1.04215	1.00813	1.07246	0.893333			90.6666666666666
18													15		0.2067			90.3333333333333	74	69	76	75				3.33333	0	5	1	1.03831	1	1.07246	1.01333			90.3333333333333
18													20		0.2542			93	76	69	68	75				6	4	7	-7	1.06897	1.03252	1.10145	0.906667			93
18													25		0.3043			91.3333333333333	74	69	63	75				4.33333	3	5	-12	1.04981	1.02439	1.07246	0.84			91.3333333333333
18													30		0.3211			93.3333333333333	76	69	63	75				6.33333	5	7	-12	1.0728	1.04065	1.10145	0.84			93.3333333333333
18													35		0.2686			94.3333333333333	82	69	68	75				7.33333	-4	13	-7	1.08429	0.96748	1.18841	0.906667			94.3333333333333
18													40		0.2678			87.3333333333333	72	69	69	75				0.333333	-5	3	-6	1.00383	0.95935	1.04348	0.92			87.3333333333333
18													45		0.218			90.6666666666667	76	69	67	75				3.66667	-3	7	-8	1.04215	0.97561	1.10145	0.893333			90.6666666666667
18													50		0.2172			86	69	69	66	75				-1	-3	0	-9	0.988506	0.97561	1	0.88			86
18													55		0.155			86	69	69	67	75				-1	-3	0	-8	0.988506	0.97561	1	0.893333			86
18													60		0.1692			88.3333333333333	74	69	71	75				1.33333	-6	5	-4	1.01533	0.95122	1.07246	0.946667			88.3333333333333
18													65		0.1685			88.6666666666667	74	69	65	75				1.66667	-5	5	-10	1.01916	0.95935	1.07246	0.866667			88.6666666666667
18													70		0.1236			83	69	69	65	75				-4	-12	0	-10	0.954023	0.902439	1	0.866667			83
18													75		0.1229			88	77	69	64	75				1	-13	8	-11	1.01149	0.894309	1.11594	0.853333			88
18													80		0.1221			89	76	69	67	75				2	-8	7	-8	1.02299	0.934959	1.10145	0.893333			89
18													85		0.1505			91	75	69	68	75				4	0	6	-7	1.04598	1	1.08696	0.906667			91
18													90		0.1497			84.6666666666667	74	69	67	75				-2.33333	-17	5	-8	0.97318	0.861789	1.07246	0.893333			84.6666666666667
18													95		0.1057			85	70	69	65	75				-2	-8	1	-10	0.977011	0.934959	1.01449	0.866667			85
18													100		0.1191			88.3333333333333	72	69	66	75				1.33333	-2	3	-9	1.01533	0.98374	1.04348	0.88			88.3333333333333
18													105		0.1328			86.6666666666667	72	69	77	75				-0.333333	-7	3	2	0.996169	0.943089	1.04348	1.02667			86.6666666666667
18													110		0.1035			87.3333333333333	73	69	68	75				0.333333	-7	4	-7	1.00383	0.943089	1.05797	0.906667			87.3333333333333
18													115		0.1028			90.6666666666666	74	69	70	75				3.66667	1	5	-5	1.04215	1.00813	1.07246	0.933333			90.6666666666666
18													120		0.0881			88	71	69	71	75				1	-1	2	-4	1.01149	0.99187	1.02899	0.946667			88
18													130		0.1154			89.6666666666667	74	69	68	75				2.66667	-2	5	-7	1.03065	0.98374	1.07246	0.906667			89.6666666666667
18													140		0.1584			85.6666666666666	69	69	66	75				-1.33333	-4	0	-9	0.984674	0.96748	1	0.88			85.6666666666666
18													150		0.0859			89	71	69	67	75				2	2	2	-8	1.02299	1.01626	1.02899	0.893333			89
18													160		0.1131			87	74	69	68	75				0	-10	5	-7	1	0.918699	1.07246	0.906667			87
18													170		0.0708			92	78	69	72	75				5	-3	9	-3	1.05747	0.97561	1.13043	0.96			92
18													180		0.0837			92.6666666666667	79	69	57	75				5.66667	-3	10	-18	1.06513	0.97561	1.14493	0.76			92.6666666666667
18													190		0.083			92.3333333333333	78	69	67	75				5.33333	-2	9	-8	1.0613	0.98374	1.13043	0.893333			92.3333333333333
18													200		0.0822			94.3333333333333	81	69	66	75				7.33333	-2	12	-9	1.08429	0.98374	1.17391	0.88			94.3333333333333
18													210		0.0545			96.6666666666666	78	69	73	75				9.66667	11	9	-2	1.11111	1.08943	1.13043	0.973333			96.6666666666666
18													220		0.0538			98.6666666666667	85	69	65	75				11.6667	3	16	-10	1.1341	1.02439	1.23188	0.866667			98.6666666666667
18													230		0.0664			93.6666666666667	80	69	74	75				6.66667	-2	11	-1	1.07663	0.98374	1.15942	0.986667			93.6666666666667
18													240	240	0.0392	650	650	91.3333333333333	80	69	75	75				4.33333	-9	11	0	1.04981	0.926829	1.15942	1			91.3333333333333
19	137.5	0.422	35	0	0	0	72	179	0.833	1800	30	60	0		0			85.3333333333333	71	71	72	72	18.23	33.27	46.13	0.0333333	0	0	0	1.00039	1	1	1		60	85.3333333333333
19													5		0.0686			82.6666666666667	67	71	74	72				-2.63333	0	-4	2	0.969129	1	0.943662	1.02778			82.6666666666667
19													10		0.1219			83.6666666666667	68	71	79	72				-1.63333	1	-3	7	0.980852	1.00877	0.957746	1.09722			83.6666666666667
19													15		0.1639			84.3333333333333	69	71	84	72				-0.966667	1	-2	12	0.988667	1.00877	0.971831	1.16667			84.3333333333333
19													20		0.1927			84	71	71	82	72				-1.3	-4	0	10	0.98476	0.964912	1	1.13889			84
19													25		0.2225			91.3333333333333	76	71	78	72				6.03333	8	5	6	1.07073	1.07018	1.07042	1.08333			91.3333333333333
19													30		0.2061			82.3333333333333	63	71	77	72				-2.96667	7	-8	5	0.965221	1.0614	0.887324	1.06944			82.3333333333333
19													35		0.1751			77.3333333333333	63	71	62	72				-7.96667	-8	-8	-10	0.906604	0.929825	0.887324	0.861111			77.3333333333333
19													40		0.1168			79.3333333333333	65	71	64	72				-5.96667	-6	-6	-8	0.930051	0.947368	0.915493	0.888889			79.3333333333333
19													45		0.1159			77	62	71	65	72				-8.3	-7	-9	-7	0.902696	0.938596	0.873239	0.902778			77
19													50		0.1013			80.6666666666666	64	71	66	72				-4.63333	0	-7	-6	0.945682	1	0.901408	0.916667			80.6666666666666
19													55		0.0869			81	67	71	61	72				-4.3	-5	-4	-11	0.94959	0.95614	0.943662	0.847222			81
19													60		0.086			82.3333333333333	67	71	64	72				-2.96667	-1	-4	-8	0.965221	0.991228	0.943662	0.888889			82.3333333333333
19													65		0.0587			77	64	71	67	72				-8.3	-11	-7	-5	0.902696	0.903509	0.901408	0.930556			77
19													70		0.071			68.3333333333333	58	71	61	72				-16.9667	-25	-13	-11	0.801094	0.780702	0.816901	0.847222			68.3333333333333
19													75		0.0701			78.6666666666666	59	71	70	72				-6.63333	4	-12	-2	0.922235	1.03509	0.830986	0.972222			78.6666666666666
19													80		0.0692			76	57	71	62	72				-9.3	0	-14	-10	0.890973	1	0.802817	0.861111			76
19													85		0.0684			84.6666666666667	73	71	64	72				-0.633333	-6	2	-8	0.992575	0.947368	1.02817	0.888889			84.6666666666667
19													90		0.0675			84	72	71	63	72				-1.3	-6	1	-9	0.98476	0.947368	1.01408	0.875			84
19													95		0.0536			77.3333333333333	65	71	62	72				-7.96667	-12	-6	-10	0.906604	0.894737	0.915493	0.861111			77.3333333333333
19													100		0.0658			78.6666666666667	64	71	66	72				-6.63333	-6	-7	-6	0.922235	0.947368	0.901408	0.916667			78.6666666666667
19													105		0.0649			85	70	71	81	72				-0.3	1	-1	9	0.996483	1.00877	0.985915	1.125			85
19													110		0.0907			85	70	71	85	72				-0.3	1	-1	13	0.996483	1.00877	0.985915	1.18056			85
19													115		0.0764			85	70	71	80	72				-0.3	1	-1	8	0.996483	1.00877	0.985915	1.11111			85
19													120		0.0756		325	87	70	71	71	72				1.7	7	-1	-1	1.01993	1.0614	0.985915	0.986111			87
19													130		0.0615			79.3333333333333	64	71	67	72				-5.96667	-4	-7	-5	0.930051	0.964912	0.901408	0.930556			79.3333333333333
19													140		0.0607			83.6666666666666	67	71	72	72				-1.63333	3	-4	0	0.980852	1.02632	0.943662	1			83.6666666666666
19													150		0.0598			84	69	71	73	72				-1.3	0	-2	1	0.98476	1	0.971831	1.01389			84
19													160		0.0589			81.6666666666666	64	71	78	72				-3.63333	3	-7	6	0.957405	1.02632	0.901408	1.08333			81.6666666666666
19													170		0.0581			85.6666666666666	67	71	73	72				0.366667	9	-4	1	1.0043	1.07895	0.943662	1.01389			85.6666666666666
19													180		0.0837			87	69	71	65	72				1.7	9	-2	-7	1.01993	1.07895	0.971831	0.902778			87
19													190		0.0564			85.6666666666667	70	71	68	72				0.366667	3	-1	-4	1.0043	1.02632	0.985915	0.944444			85.6666666666667
19													200		0.0819			83	71	71	82	72				-2.3	-7	0	10	0.973036	0.938596	1	1.13889			83
19													210		0.0678			86.3333333333333	72	71	74	72				1.03333	1	1	2	1.01211	1.00877	1.01408	1.02778			86.3333333333333
19													220		0.1074			82.6666666666667	67	71	66	72				-2.63333	0	-4	-6	0.969129	1	0.943662	0.916667			82.6666666666667
19													230		0.053			91.6666666666666	74	71	75	72				6.36667	13	3	3	1.07464	1.11404	1.04225	1.04167			91.6666666666666
19													240	240	0.0392	700	700	92.3333333333333	75	71	72	72				7.03333	13	4	0	1.08245	1.11404	1.05634	1			92.3333333333333
20	125.5	0.37	44	0	0	0	76	176	0.833	1900	30	63.3	0		0			99.3333333333333	80	80	63	63	18.85	35.25	48.87	0.0333333	0	0	0	1.00034	1	1	1		63.3	99.3333333333333
20													5		0.0184			98.6666666666666	79	80	62	63				-0.633333	0	-1	-1	0.993622	1	0.9875	0.984127			98.6666666666666
20													10		0.0306			111.333333333333	96	80	62	63				12.0333	4	16	-1	1.12118	1.02899	1.2	0.984127			111.333333333333
20													15		0.0842			116.666666666667	94	80	63	63				17.3667	24	14	0	1.17489	1.17391	1.175	1			116.666666666667
20													20		0.0833			113.333333333333	93	80	63	63				14.0333	16	13	0	1.14132	1.11594	1.1625	1			113.333333333333
20													25		0.0967			116	97	80	74	63				16.7	16	17	11	1.16818	1.11594	1.2125	1.1746			116
20													30		0.1102			110	90	80	70	63				10.7	12	10	7	1.10775	1.08696	1.125	1.11111			110
20													35		0.0809			104	87	80	66	63				4.7	0	7	3	1.04733	1	1.0875	1.04762			104
20													40		0.0526			101.666666666667	87	80	65	63				2.36667	-7	7	2	1.02383	0.949275	1.0875	1.03175			101.666666666667
20													45		0.0654			107.666666666667	92	80	67	63				8.36667	1	12	4	1.08426	1.00725	1.15	1.06349			107.666666666667
20													50		0.0376			98.3333333333333	83	80	68	63				-0.966667	-9	3	5	0.990265	0.934783	1.0375	1.07937			98.3333333333333
20													55		0.0502			98	80	80	67	63				-1.3	-4	0	4	0.986908	0.971014	1	1.06349			98
20													60		0.063			97.3333333333333	81	80	69	63				-1.96667	-8	1	6	0.980195	0.942029	1.0125	1.09524			97.3333333333333
20													65		0.0622			104	90	80	73	63				4.7	-6	10	10	1.04733	0.956522	1.125	1.15873			104
20													70		0.0614			98.6666666666667	84	80	70	63				-0.633333	-10	4	7	0.993622	0.927536	1.05	1.11111			98.6666666666667
20													75		0.0605			93.6666666666666	77	80	74	63				-5.63333	-11	-3	11	0.94327	0.92029	0.9625	1.1746			93.6666666666666
20													80		0.0597			95	78	80	64	63				-4.3	-9	-2	1	0.956697	0.934783	0.975	1.01587			95
20													85		0.0454			105.666666666667	85	80	78	63				6.36667	9	5	15	1.06412	1.06522	1.0625	1.2381			105.666666666667
20													90		0.0313			96.3333333333333	81	80	72	63				-2.96667	-11	1	9	0.970124	0.92029	1.0125	1.14286			96.3333333333333
20													95		0.0305			98.6666666666667	84	80	68	63				-0.633333	-10	4	5	0.993622	0.927536	1.05	1.07937			98.6666666666667
20													100		0.0565			96.3333333333333	79	80	68	63				-2.96667	-7	-1	5	0.970124	0.949275	0.9875	1.07937			96.3333333333333
20													105		0.0556			96	75	80	68	63				-3.3	0	-5	5	0.966767	1	0.9375	1.07937			96
20													110		0.0281			102	88	80	78	63				2.7	-8	8	15	1.02719	0.942029	1.1	1.2381			102
20													115		0.0405			99	82	80	67	63				-0.3	-5	2	4	0.996979	0.963768	1.025	1.06349			99
20													120		0.0397			92.6666666666666	74	80	70	63				-6.63333	-8	-6	7	0.933199	0.942029	0.925	1.11111			92.6666666666666
20													130		0.0257			103.333333333333	85	80	67	63				4.03333	2	5	4	1.04062	1.01449	1.0625	1.06349			103.333333333333
20													140		0.0119			99.3333333333333	85	80	66	63				0.0333333	-10	5	3	1.00034	0.927536	1.0625	1.04762			99.3333333333333
20													150		0.0111			96	81	80	73	63				-3.3	-12	1	10	0.966767	0.913043	1.0125	1.15873			96
20													160		0.0233			97.6666666666667	84	80	71	63				-1.63333	-13	4	8	0.983552	0.905797	1.05	1.12698			97.6666666666667
20													170		0.0357			105.666666666667	84	80	68	63				6.36667	11	4	5	1.06412	1.07971	1.05	1.07937			105.666666666667
20													180		0.0087			101.333333333333	82	80	65	63				2.03333	2	2	2	1.02048	1.01449	1.025	1.03175			101.333333333333
20													190		0.034		775	97.3333333333333	80	80	65	63				-1.96667	-6	0	2	0.980195	0.956522	1	1.03175			97.3333333333333
20													200		0.0201			98	83	80	70	63				-1.3	-10	3	7	0.986908	0.927536	1.0375	1.11111			98
20													210		0.0594			94.3333333333333	76	80	74	63				-4.96667	-7	-4	11	0.949983	0.949275	0.95	1.1746			94.3333333333333
20													220		0.0586			100.666666666667	82	80	68	63				1.36667	0	2	5	1.01376	1	1.025	1.07937			100.666666666667
20													230		0.0578			102.666666666667	85	80	85	63				3.36667	0	5	22	1.0339	1	1.0625	1.34921			102.666666666667
20													240	240	0.0569	1275	1275	100.666666666667	82	80	75	63				1.36667	0	2	12	1.01376	1	1.025	1.19048			100.666666666667
65	106.5	0.317	41	0	0	1	58	163	0.833	1451	30	48.4	0		0			86.6666666666667																	48.4	86.6666666666667
65													5		0.0529			84.6666666666667																		84.6666666666667
65													10		0.1164			95																		95
65													15		0.1168			93.3333333333333																		93.3333333333333
65													20		0.1108			112.666666666667																		112.666666666667
65													25		0.1178			96																		96
65													30		0.1457			97																		97
65													35		0.1204			96.3333333333333																		96.3333333333333
65													40		0.0842			86.6666666666667																		86.6666666666667
65													45		0.1149			88.6666666666667																		88.6666666666667
65													50		0.1252			96																		96
65													55		0.1029			88.3333333333333																		88.3333333333333
65													60		0.0958			89.3333333333333																		89.3333333333333
65													65		0.0903			80.6666666666667																		80.6666666666667
65													70		0.1028			90.3333333333333																		90.3333333333333
65													75		0.0641			87.3333333333333																		87.3333333333333
65													80		0.0652			89.6666666666667																		89.6666666666667
65													85		0.0741			88																		88
65													90		0.0925			84																		84
65													95		0.0711			84																		84
65													100		0.08			81.3333333333333																		81.3333333333333
65													105		0.0719			81.6666666666667																		81.6666666666667
65													110		0.0631			82																		82
65													115		0.0674			86.6666666666667																		86.6666666666667
65													120		0.0533			87.3333333333333																		87.3333333333333
65													130		0.0597			86																		86
65													140		0.0755			79.3333333333333																		79.3333333333333
65													150		0.0744			90																		90
65													160		0.064			91.3333333333333																		91.3333333333333
65													170		0.0753			84.3333333333333																		84.3333333333333
65													180		0.061			95.3333333333333																		95.3333333333333
65													190		0.0433			90																		90
65													200		0.0385			88.6666666666667																		88.6666666666667
65													210		0.041			84.6666666666667																		84.6666666666667
65													220		0.0496			86.6666666666667																		86.6666666666667
65													230		0.0111			90.3333333333333																		90.3333333333333
65													240	240	0.0171	1040	1040	91.6666666666667																		91.6666666666667
66	109.5	0.333	37	0	0	1	58	163	0.833	1451	30	48.4	0		0			85																	48.4	85
66													5		0.0685			82																		82
66													10		0.0892			86.3333333333333																		86.3333333333333
66													15		0.1197			84																		84
66													20		0.1466			83																		83
66													25		0.177			84.3333333333333																		84.3333333333333
66													30		0.1846			90																		90
66													35		0.1106			85.3333333333333																		85.3333333333333
66													40		0.061			84.3333333333333																		84.3333333333333
66													45		0.0534			87.6666666666667																		87.6666666666667
66													50		0.0386			86																		86
66													55		0.0171			87																		87
66													60		0.023			85.3333333333333																		85.3333333333333
66													65		0.0149			84.6666666666667																		84.6666666666667
66													70		0.0138			85																		85
66													75		0.0005			85.3333333333333																		85.3333333333333
66													80		-0.0014			83.6666666666667																		83.6666666666667
66													85		0.0043			86.3333333333333																		86.3333333333333
66													90		0.0042			85.3333333333333																		85.3333333333333
66													95		0.0062			86.3333333333333																		86.3333333333333
66													100		-0.0157			83																		83
66													105		-0.01			90																		90
66													110		0.0017			91.3333333333333																		91.3333333333333
66													115		-0.0063			90.3333333333333																		90.3333333333333
66													120		-0.0259			83																		83
66													130		-0.0125			82																		82
66													140		-0.0144			84																		84
66													150		-0.0175			85.3333333333333																		85.3333333333333
66													160		-0.0264			85																		85
66													170		-0.0244			89																		89
66													180		-0.016			88																		88
66													190		-0.018			87.6666666666667																		87.6666666666667
66													200		-0.0257			84.6666666666667																		84.6666666666667
66													210		-0.0202			92.3333333333333																		92.3333333333333
66													220		-0.0406			95.6666666666667																		95.6666666666667
66													230		-0.0464			88.3333333333333																		88.3333333333333
66													240	240	-0.0558	1702	1702	90																		90
67	108	0.325	37	0	0	1	58	163	0.833	1451	30	48.4	0		0			77																	48.4	77
67													5		0.0564			76.3333333333333																		76.3333333333333
67													10		0.1242			77.6666666666667																		77.6666666666667
67													15		0.1311			74.3333333333333																		74.3333333333333
67													20		0.1802			74																		74
67													25		0.2235			73.3333333333333																		73.3333333333333
67													30		0.2314			67.3333333333333																		67.3333333333333
67													35		0.1683			74																		74
67													40		0.1097			74.6666666666667																		74.6666666666667
67													45		0.0773			76																		76
67													50		0.0687			68.3333333333333																		68.3333333333333
67													55		0.0606			77.6666666666667																		77.6666666666667
67													60		0.0369			74.6666666666667																		74.6666666666667
67													65		0.0358			75.3333333333333																		75.3333333333333
67													70		0.0347			78.6666666666667																		78.6666666666667
67													75		0.0263			78																		78
67													80		0.0252			75.3333333333333																		75.3333333333333
67													85		0.0241			76.6666666666667																		76.6666666666667
67													90		0.0375			77																		77
67													95		0.0291			75.6666666666667																		75.6666666666667
67													100		0.0208			78.6666666666667																		78.6666666666667
67													105		0.0197			80																		80
67													110		0.0115			77.6666666666667																		77.6666666666667
67													115		0.0174			79																		79
67													120		0.0093			78																		78
67													130		0.0152			79.3333333333333																		79.3333333333333
67													140		0.0285			79																		79
67													150		0.006			86.6666666666667																		86.6666666666667
67													160		-0.0225			80.6666666666667																		80.6666666666667
67													170		0.0038			79																		79
67													180		0.0096			78.6666666666667																		78.6666666666667
67													190		-0.0189			77.3333333333333																		77.3333333333333
67													200		-0.02			80																		80
67													210		0.0062			83																		83
67													220		-0.029			79.3333333333333																		79.3333333333333
67													230		0.004			79																		79
67													240	240	0.0244	1305	1305	77.6666666666667																		77.6666666666667
69	109.5	0.34	29	0	0	1	61	163	0.833	1526	30	50.83	0		0			85																	50.83	85
69													5		0.0418			82.6666666666667																		82.6666666666667
69													10		0.0979			87.6666666666667																		87.6666666666667
69													15		0.1147			85																		85
69													20		0.1774			86																		86
69													25		0.157			86.6666666666667																		86.6666666666667
69													30		0.1617			79																		79
69													35		0.1534			90																		90
69													40		0.1115			88.3333333333333																		88.3333333333333
69													45		0.1127			88.3333333333333																		88.3333333333333
69													50		0.0804			81.6666666666667																		81.6666666666667
69													55		0.105			84																		84
69													60		0.0914			84																		84
69													65		0.0815			84																		84
69													70		0.0749			86																		86
69													75		0.0705			85																		85
69													80		0.0598			83.3333333333333																		83.3333333333333
69													85		0.0847			87																		87
69													90		0.0792			76.3333333333333																		76.3333333333333
69													95		0.0861			87.3333333333333																		87.3333333333333
69													100		0.0313			88																		88
69													105		0.0544			89																		89
69													110		0.065			84																		84
69													115		0.0672			89.3333333333333																		89.3333333333333
69													120		0.0291			86.6666666666667																		86.6666666666667
69													130		0.026			85.6666666666667																		85.6666666666667
69													140		0.0311			87.3333333333333																		87.3333333333333
69													150		0.0342			87.3333333333333																		87.3333333333333
69													160		0.0488			90.6666666666667																		90.6666666666667
69													170		0.0392			93																		93
69													180		0.0394			91																		91
69													190		0.0195			91																		91
69													200		0.0444			87.6666666666667																		87.6666666666667
69													210		0.0164			84.3333333333333																		84.3333333333333
69													220		0.0183			88.6666666666667																		88.6666666666667
69													230		-0.0166			88.3333333333333																		88.3333333333333
69													240	240	0.003	562	562	85																		85
70	120	0.345	22	0	0	1	67	163	0.625	1256	30	41.9	0		0			69.3333333333333																	41.9	69.3333333333333
70													5		0.018			77.6666666666667																		77.6666666666667
70													10		0.0211			84.6666666666667																		84.6666666666667
70													15		0.0954			77.6666666666667																		77.6666666666667
70													20		0.1044			85.3333333333333																		85.3333333333333
70													25		0.1153			82																		82
70													30		0.1255			81.3333333333333																		81.3333333333333
70													35		0.1295			79																		79
70													40		0.1221			79																		79
70													45		0.0693			75.3333333333333																		75.3333333333333
70													50		0.0437			79.3333333333333																		79.3333333333333
70													55		0.0355			77																		77
70													60		-0.0036			81.3333333333333																		81.3333333333333
70													65		-0.0003			78.3333333333333																		78.3333333333333
70													70		0.0219			84																		84
70													75		0.0041			80.6666666666667																		80.6666666666667
70													80		-0.0339			86																		86
70													85		-0.0103			83																		83
70													90		-0.0089			82.3333333333333																		82.3333333333333
70													95		0.0152			77.6666666666667																		77.6666666666667
70													100		-0.0219			83.3333333333333																		83.3333333333333
70													105		0.0253			81.3333333333333																		81.3333333333333
70													110		0.0228			82																		82
70													115		0.0316			83																		83
70													120		-0.0064			81.3333333333333																		81.3333333333333
70													130		0.0125			79																		79
70													140		0.0034			80.6666666666667																		80.6666666666667
70													150		0.0191			79																		79
70													160		0.0099			79																		79
70													170		0.0061			76.6666666666667																		76.6666666666667
70													180		0.0336			78.3333333333333																		78.3333333333333
70													190		0.0326			77																		77
70													200		0.0247			80.3333333333333																		80.3333333333333
70													210		0.0021			86																		86
70													220		-0.0111			82																		82
70													230		0.0003			83.6666666666667																		83.6666666666667
70													240	240	-0.0171	1340	1340	81.3333333333333																		81.3333333333333
71	117.5	0.3435	23	0	0	1	64	165	0.833	1601	30	53.4	0		0			83.6666666666667																	53.4	83.6666666666667
71													5		0.027			86																		86
71													10		0.0893			89.3333333333333																		89.3333333333333
71													15		0.1062			89.6666666666667																		89.6666666666667
71													20		0.1235			94.6666666666667																		94.6666666666667
71													25		0.1345			95.6666666666667																		95.6666666666667
71													30		0.1378			93.6666666666667																		93.6666666666667
71													35		0.1247			96.6666666666667																		96.6666666666667
71													40		0.1269			90.6666666666667																		90.6666666666667
71													45		0.0957			96																		96
71													50		0.1161			89.6666666666667																		89.6666666666667
71													55		0.0862			91.6666666666667																		91.6666666666667
71													60		0.0988			93																		93
71													65		0.082			87.6666666666667																		87.6666666666667
71													70		0.1052			97.3333333333333																		97.3333333333333
71													75		0.0914			91.6666666666667																		91.6666666666667
71													80		0.1292			89.3333333333333																		89.3333333333333
71													85		0.0978			92.3333333333333																		92.3333333333333
71													90		0.1042			89																		89
71													95		0.0851			98																		98
71													100		0.0788			88.6666666666667																		88.6666666666667
71													105		0.0956			92																		92
71													110		0.1063			91.3333333333333																		91.3333333333333
71													115		0.0736			87.6666666666667																		87.6666666666667
71													120		0.0946			99																		99
71													130		0.0957			93.6666666666667																		93.6666666666667
71													140		0.1055			95.6666666666667																		95.6666666666667
71													150		0.0799			91.6666666666667																		91.6666666666667
71													160		0.0696			90																		90
71													170		0.0594			84.6666666666667																		84.6666666666667
71													180		0.0802			89																		89
71													190		0.086			86.6666666666667																		86.6666666666667
71													200		0.0871			87.6666666666667																		87.6666666666667
71													210		0.0944			88																		88
71													220		0.0654			87.3333333333333																		87.3333333333333
71													230		0.0966			88.3333333333333																		88.3333333333333
71													240	240	0.103	307	307	89.6666666666667																		89.6666666666667
72	106.5	0.302	30	0	0	1	65	165	0.833	1626	30	54.2	0		0			71.6666666666667																	54.2	71.6666666666667
72													5		0.0355			77.6666666666667																		77.6666666666667
72													10		0.0765			74.3333333333333																		74.3333333333333
72													15		0.0972			77.6666666666667																		77.6666666666667
72													20		0.0961			76.3333333333333																		76.3333333333333
72													25		0.0804			80.6666666666667																		80.6666666666667
72													30		0.0841			61.3333333333333																		61.3333333333333
72													35		0.0139			81.6666666666667																		81.6666666666667
72													40		0.0441			77.3333333333333																		77.3333333333333
72													45		-0.0013			83.6666666666667																		83.6666666666667
72													50		0.0242			77.3333333333333																		77.3333333333333
72													55		0.0319			76																		76
72													60		0.0309			78.3333333333333																		78.3333333333333
72													65		0.0414			76																		76
72													70		0.018			77.3333333333333																		77.3333333333333
72													75		0.0371			77.3333333333333																		77.3333333333333
72													80		0.0316			78.3333333333333																		78.3333333333333
72													85		0.0417			75.3333333333333																		75.3333333333333
72													90		0.0429			78.6666666666667																		78.6666666666667
72													95		0.0559			80.3333333333333																		80.3333333333333
72													100		0.0093			75.6666666666667																		75.6666666666667
72													105		0.0376			79																		79
72													110		0.0365			76.6666666666667																		76.6666666666667
72													115		0.0219			76.6666666666667																		76.6666666666667
72													120		0.0278			78.3333333333333																		78.3333333333333
72													130		0.0267			74.6666666666667																		74.6666666666667
72													140		0.0058			75																		75
72													150		0.0199			74																		74
72													160		0.008			78.3333333333333																		78.3333333333333
72													170		0.0408			77.3333333333333																		77.3333333333333
72													180		0.0216			74.3333333333333																		74.3333333333333
72													190		0.0249			73.3333333333333																		73.3333333333333
72													200		0.0061			74.6666666666667																		74.6666666666667
72													210		0.016			76.3333333333333																		76.3333333333333
72													220		-0.007			75.6666666666667																		75.6666666666667
72													230		0.0142			80.6666666666667																		80.6666666666667
72													240	240	-0.0064	914	914	79.6666666666667																		79.6666666666667
73	131.5	0.3755	24	0	0	1	64	168	0.833	1601	30	53.4	0		0			84.6666666666667																	53.4	84.6666666666667
73													5		0.088			85																		85
73													10		0.136			87.3333333333333																		87.3333333333333
73													15		0.187			89.3333333333333																		89.3333333333333
73													20		0.1891			87.6666666666667																		87.6666666666667
73													25		0.1816			91.3333333333333																		91.3333333333333
73													30		0.1848			89																		89
73													35		0.1925			90.3333333333333																		90.3333333333333
73													40		0.1518			89																		89
73													45		0.1248			90.6666666666667																		90.6666666666667
73													50		0.1382			87.3333333333333																		87.3333333333333
73													55		0.0907			89.3333333333333																		89.3333333333333
73													60		0.1016			87																		87
73													65		0.0819			82.3333333333333																		82.3333333333333
73													70		0.0808			86.3333333333333																		86.3333333333333
73													75		0.0837			87																		87
73													80		0.0682			88.6666666666667																		88.6666666666667
73													85		0.0382			86																		86
73													90		0.0279			87.6666666666667																		87.6666666666667
73													95		0.0233			85																		85
73													100		0.0659			83																		83
73													105		0.0331			85.3333333333333																		85.3333333333333
73													110		0.0339			83																		83
73													115		0.0058			86.3333333333333																		86.3333333333333
73													120		0.0438			89.3333333333333																		89.3333333333333
73													130		0.0391			86.3333333333333																		86.3333333333333
73													140		0.0577			84.3333333333333																		84.3333333333333
73													150		0.0578			88.3333333333333																		88.3333333333333
73													160		0.0587			89.3333333333333																		89.3333333333333
73													170		0.016			87																		87
73													180		0.0133			91																		91
73													190		0.0041			91																		91
73													200		0.0022			90.6666666666667																		90.6666666666667
73													210		-0.0059			88.6666666666667																		88.6666666666667
73													220		0.0172			90.3333333333333																		90.3333333333333
73													230		-0.0157			91.3333333333333																		91.3333333333333
73													240	240	-0.0097	1243	1243	91.6666666666667																		91.6666666666667
74	106	0.308	23	0	0	1	65	165	0.769	1500	30	50	0		0			85.6666666666667																	50	85.6666666666667
74													5		0.0379			86.6666666666667																		86.6666666666667
74													10		0.082			87.6666666666667																		87.6666666666667
74													15		0.1263			87																		87
74													20		0.1461			87																		87
74													25		0.1477			92.6666666666667																		92.6666666666667
74													30		0.1337			90.3333333333333																		90.3333333333333
74													35		0.1246			93																		93
74													40		0.1341			87.6666666666667																		87.6666666666667
74													45		0.1022			90.6666666666667																		90.6666666666667
74													50		0.0739			91																		91
74													55		0.0655			89.6666666666667																		89.6666666666667
74													60		0.0718			88																		88
74													65		0.0735			84																		84
74													70		0.0721			85.3333333333333																		85.3333333333333
74													75		0.0474			85.3333333333333																		85.3333333333333
74													80		0.0232			88.3333333333333																		88.3333333333333
74													85		0.0314			86																		86
74													90		0.0371			88.3333333333333																		88.3333333333333
74													95		0.0271			91.6666666666667																		91.6666666666667
74													100		0.0169			94.3333333333333																		94.3333333333333
74													105		0.0599			89.3333333333333																		89.3333333333333
74													110		0.033			85																		85
74													115		0.0116			83.6666666666667																		83.6666666666667
74													120		-0.003			83																		83
74													130		0.0027			90																		90
74													140		-0.0157			85																		85
74													150		-0.0146			87.3333333333333																		87.3333333333333
74													160		-0.0026			89.3333333333333																		89.3333333333333
74													170		-0.0036			85.6666666666667																		85.6666666666667
74													180		-0.0156			93																		93
74													190		-0.0035			89																		89
74													200		0.0007			92.6666666666667																		92.6666666666667
74													210		-0.0098			92.3333333333333																		92.3333333333333
74													220		-0.0132			89.6666666666667																		89.6666666666667
74													230		0.0057			93																		93
74													240	240	-0.0279	1253	1253	83.66	121	65
75	130	0.38	21	0	0	0	80.6	183	0.666	805	15	53.66	0		0																				53.66
75													5		0.0518
75													10		0.1069
75													15		0.1356
75													20		0.1201
75													25		0.1049
75													30		0.1042
75													35		0.0893
75													40		0.1028
75													45		0.0879
75													50		0.0872
75													60		0.0725
75													70		0.0858
75													90		0.0712
75													105		0.0432
75													120	120	0.0561	350	350	79	123	60
77	143		28	0	0	0	69	177	0.833	1775	30	57.5	0		0			75.3333333333333	104	61			19.82	38.5	53.18										57.5
77													5		0.0482
77													10		0.1413
77													15		0.183
77													20		0.2111
77													25		0.2724
77													30		0.2539			80.3333333333333	111	65
77													35		0.2357
77													40		0.1288
77													45		0.1266
77													50		0.1104
77													55		0.1082
77													60		0.0923			75.6666666666667	105	61
77													70		0.0767
77													80		0.0745
77													90		0.0461			76.3333333333333	103	63
77													100		0.057
77													110		0.029
77													120		0.0143			86	116	71
77													130		-0.0002
77													140		-0.0265
77													150		-0.0044
77													160		0.0058
77													170		-0.0086
77													180	180	-0.0227	770	770	82.3333333333333	111	68
78	144		33	0	0	0	77	179	0.833	1925	30	64.14	0		0			86.3333333333333	149	55			19.86	40.83	56.49										64.14
78													5		0.0355
78													10		0.1131
78													15		0.1392
78													20		0.1808
78													25		0.2401
78													30		0.2069			109.666666666667	147	91
78													35		0.1896
78													40		0.1152
78													45		0.0724
78													50		0.0838
78													55		0.0953
78													60		0.0665			112.333333333333	155	91
78													70		0.0514
78													80		0.0494
78													90		0.0346
78													100		0.0199			113.666666666667	151	95
78													110		0.0306
78													120		0.0414
78													130		0.0017
78													140		0.0374
78													150		-0.0022
78													160		0.0082
78													170		0.0187			0
78													180	180	-0.008	1100	1100	119.666666666667	161	99
79	143		32	0	0	0	85	183	0.833	2125	30	70.8	0		0			106.666666666667	140	90			22.19	44.8	61.8										70.8
79													5		0.0892
79													10		0.1019
79													15		0.1287
79													20		0.1565
79													25		0.185
79													30		0.2783			106	142	88
79													35		0.1251
79													40		0.1972
79													45		0.0426
79													50		0.0417
79													55		0.0407
79													60		0.0271			105.333333333333	146	85
79													70		0.0262
79													80		0.0253
79													90		0.0118
79													100		0.0621			105.666666666667	141	88
79													110		-0.0023
79													120		0.0602			108.666666666667	144	91
79													130		-0.004
79													140		0.0198
79													150		-0.0058
79													160		0.018
79													170		-0.0076
79													180	180	0.0162	900	900	109	145	91
80	132.5		32	0	0	0	65	179	0.833	1624	30	54.145	0		0			78.3333333333333	115	60			18.51	36.35	50.32										54.145
80													5		0.0565
80													10		0.1243
80													20		0.1823
80													25		0.2279
80													30		0.2261			76.6666666666667	110	60
80													35		0.1769
80													40		0.1156
80													45		0.1138
80													50		0.0564
80													55		0.0819
80													60		0.0664			98.3333333333333	135	80
80													70		0.0511
80													80		0.0493
80													90		0.0343
80													100		0.0326
80													110		0.0178
80													120		0.029			90	120	75
80													130		0.0272
80													140		0.0125
80													150		0.0108
80													160		0.0219
80													170		-0.0301
80													180	180	0.0313	950	950	83.6666666666667	115	68
81	145		28	0	0	0	85	174	0.833	2125	30	70.8	0		0			75	115	55			21.07	41.17	56.82										70.8
81													5		0.0744
81													10		0.1269
81													15		0.1249
81													20		0.1658
81													25		0.2396
81													30		0.2534			90	130	70
81													35		0.2045
81													40		0.1435
81													45		0.0996
81													50		0.0976
81													55		0.0688
81													60		-0.0211		650	90	130	70
81													70		0.0261
81													80		-0.0007
81													90		0.0097
81													100		-0.0045
81													110		-0.0185
81													120		-0.0204			86.6666666666667	120	70
81													130		-0.0103
81													140		0.0001
81													150		-0.0019
81													160		-0.028
81													170		-0.0416
81													180	180	-0.0666	1300	1300	85	125	65
82	139.5		26	0	0	0	77	184	0.833	1924	30	64.14	0		0			83.3333333333333	120	65			23.81	45.79	63.31										64.14
82													5		0.0421
82													10		0.0796
82													15		0.1049
82													20		0.16
82													25		0.1877
82													30		0.141			86.6666666666667	120	70
82													35		0.1388
82													40		0.1367
82													45		0.0923
82													50		0.0765
82													55		0.0479
82													60		0.0457			85	125	65
82													70		0.0567
82													80		0.0159
82													90		-0.0231
82													100		0.0502
82													120		0.0351			83.3333333333333	120	65
82													130		0.033
82													140		0.0181
82													150		0.016			86.6666666666667	120	70
82													160		0.0395
82													170		-0.0252
82													180	180	0.0096	750	750
83	137		23	0	0	0	68	179	0.833	1700	30	56.64	0		0			93.6666666666667	143	69			18.98	36.81	50.81										56.64
83													5		0.0892
83													10		0.1885
83													15		0.1562
83													20		0.1995
83													25		0.1973
83													30		0.2426			89.6666666666667	127	71
83													35		0.1776
83													40		0.2544
83													45		0.2198
83													50		0.2176
83													55		0.1843
83													60		0.1669			92.6666666666667	132	73
83													70		0.1498
83													80		0.1045
83													90		0.1165
83													100		0.1286
83													110		0.0572
83													120		0.1387			87.6666666666667	125	69
83													130		0.0938
83													140		0.1057
83													150		0.1321
83													160		0.0874
83													170		0.0992
83													180	180	0.1255	650	650	82.3333333333333	127	60
84	143.5		27	0	0	0	85	176	0.833	2124	30	70.81	0		0			68	112	46			19.9	44.5	61.03										70.81
84													5		0.0814
84													10		0.1348
84													15		0.1617
84													20		0.2357
84													25		0.2497
84													30		0.2639			77.3333333333333	116	58
84													35		0.23
84													40		0.2281
84													45		0.1656
84													50		0.1068
84													55		0.105
84													60		0.1031			76.6666666666667	120	55
84													70		0.0877
84													80		0.0995
84													90		0.0575
84													100		0.0688			79.3333333333333	122	58
84													110		0.0539
84													120		0.0521			78	128	53
84													130		0.0246
84													140		0.0616
84													150		0.0467
84													160		0.0194
84													170	170	0.0302	700	700	100	136	82
85	139.5		25	0	0	0	70	176	0.833	1749	30	58.31	0		0			91	121	76			20.1	38.87	53.6										58.31
85													5		0.0424
85													10		0.0803
85													15		0.1059
85													20		0.1614
85													25		0.1895
85													30		0.1431			99.3333333333333	126	86
85													35		0.1413
85													40		0.1395
85													45		0.1376
85													50		0.0936
85													55		0.0781
85													60		0.0497			105	149	83
85													70		0.0479
85													80		0.0593
85													90		0.0187
85													110		0.0557
85													120		0.0539			97	145	73
85													130		0.039
85													140		0.0372
85													150		0.0226
85													160		0.0208
85													170		0.0448
85													180	180	0.0173	950	950	98	138	78
86	133.5	0.39	22	0	0	0	78	189	0.666	791	15	52.7	0		0			90	120	75															52.7
86													5		0.0968
86													10		0.1241
86													15		0.1523
86													20		0.1227
86													25		0.094
86													30		0.0797
86													35		0.0926
86													40		0.0649
86													45		0.0642
86													50		0.0503
86													60		0.0628
86													70		0.0755
86													90		0.0483
86													105		0.0476
86													120	120	0.0212	770	770	88.3333333333333	125	70
87	128.5	0.39	21	0	0	0	76	177	0.666	758	15	50.53	0		0			88.6666666666667	132	67															50.53
87													5		0.1008
87													10		0.1293
87													15		0.1588
87													20		0.1428
87													25		0.1124
87													30		0.0973
87													35		0.0965
87													40		0.0816
87													45		0.0951
87													50		0.0802
87													60		0.0794
87													70		0.0648
87													90		0.0106
87													105		0.0496
87													120	120	0.0355	440	440	78.3333333333333	123	56
88	132	0.39	20	0	0	0	87	180	0.666	875.5	15	58.36	0		0			86.6666666666667	120	70															58.36
88													5		-0.0006
88													10		0.1011
88													15		0.1142
88													20		0.1274
88													25		0.0992
88													30		0.0719
88													35		0.0582
88													40		0.0447
88													45		0.0441
88													50		0.0309
88													60		0.0429
88													70		0.0172
88													90		-0.0077
88													105		0.0037
88													120	120	-0.0089	600	600	85	115	70
89	132	0.395	24	0	0	0	86.6	183	0.666	865	15	57.66	0		0																				57.66
89													5		0.0242
89													10		0.0755
89													15		0.116
89													20		0.1014
89													25		0.0736
89													30		0.0597
89													35		0.0461
89													40		0.0326
89													45		0.0193
89													50		0.0187
89													60		0.0307
89													70		0.0051
89													90		0.0044
89													105		0.0162
89													120	120	0.0156	520	520	84.3333333333333	121	66
91	144	0.435	26	0	0	0	78.75	178	0.666	787	15	52.46	0		0			83.3333333333333	120	65															52.46
91													5		0.0629
91													10		0.089
91													15		0.1298
91													20		0.0876
91													25		0.0735
91													30		0.0728
91													35		0.0855
91													40		0.0581
91													45		0.0574
91													50		0.0437
91													60		0.043
91													70		0.0424
91													90		0.0417
91													105		0.0282
91													120	120	0.0275	320	320
92	142.5	0.43	19	0	0	0	72.5	183	0.666	724	15	48.26	0		0			83.3333333333333	120	65															48.26
92													5		0.0564
92													10		0.0959
92													15		0.1089
92													20		0.1081
92													25		0.0667
92													30		0.0527
92													35		0.052
92													40		0.0512
92													45		0.0505
92													50		0.0368
92													60		0.049
92													70		0.0353
92													90		0.0218
92													105		0.0085
92													120	120	0.0078	350	350
106	131	0.385	27	0	0	0	70		1.667	1750	15	116.7	0		0			68.3333333333333	105	50															116.7	68.3333333333333
106													5		0.0907																					0
106													10		0.1769																					0
106													15		0.2069																					0
106													20		0.2058																					0
106													25		0.1738																					0
106													30		0.1283			73.3333333333333	110	55																73.3333333333333
106													35		0.1129																					0
106													40		0.0978																					0
106													45		0.0829																					0
106													50		0.0957																					0
106													55		0.0809																					0
106													60		0.0937			70	110	50																70
106													65		0.0927																					0
106													70		0.0779																					0
106													75		0.0769																					0
106													80		0.0623																					0
106													85		0.0613																					0
106													90	90	0.047	1100	1100	70	110	50																70
107	150.5	0.435	33	0	0	0	88	181	1.667	2200	15	146.69	0		0			62	100	43		ngt tungt andas													146.69	62
107													5		0.0662																					0
107													10		0.1583																					0
107													15		0.1714																					0
107													20		0.1847																					0
107													25		0.1555																					0
107													30		0.1407			68.3333333333333	109	48																68.3333333333333
107													35		0.1398																					0
107													40		0.1252																					0
107													45		0.1243																					0
107													55		0.1233																					0
107													60		0.1224			63.3333333333333	104	43																63.3333333333333
107													65		0.0949																					0
107													70		0.081																					0
107													75		0.0801																					0
107													80	80	0.0792	1000	1000	74	116	53																74
108	142.5	0.42	39	0	0	0	84	178	1.667	2100	15	140	0		0			103	135	87															140	103
108													5		0.1361																					0
108													10		0.2392																					0
108													15		0.3198																					0
108													20		0.2853																					0
108													25		0.1903																					0
108													30		0.1745			100.333333333333	143	79																100.333333333333
108													35		0.1589																					0
108													40		0.1295																					0
108													45		0.1146																					0
108													55		0.1	800	800																			0
108													60		0.0723			99	133	82																99
108													65		0.0583																					0
108													70		0.0836																					0
108													75		0.0564																					0
108													80	80	0.0426			96	134	77																96
109	152	0.45	26	0	0	0	75	184	1.667	1875	15	125	0		0			89	117	75															125	89
109													5		0.0482																					0
109													10		0.1397																					0
109													15		0.1812																					0
109													20		0.1377																					0
109													25		0.1095																					0
109													30		0.069			89.6666666666667	119	75																89.6666666666667
109													35		0.068																					0
109													40		0.0416		850																			0
109													45		0.016																					0
109													55		0.015																					0
109													60		0.0141			88.3333333333333	119	73																88.3333333333333
109													65		0.0131																					0
109													70		0.0001																					0
109													75		0.0112																					0
109													80		0.0102																					0
109													85		-0.0146																					0
109													90		0.0083			80.6666666666667	110	66																80.6666666666667
109													115	115		1400	1400																			0
110	143	0.42	36	0	0	0	97	191	1.667	2425	15	161.7	0		0			94	132	75															161.7	94
110													5		0.1287																					0
110													10		0.2464																					0
110													15		0.2614																					0
110													20		0.2446																					0
110													25		0.1828																					0
110													30		0.1529			91	125	74																91
110													35		0.1101																					0
110													40		0.1093		550																			0
110													45		0.0685																					0
110													50		0.0676																					0
110													55		0.0539																					0
110													60		0.0403			93.6666666666667	133	74																93.6666666666666
110													65		0.0522																					0
110													70		0.0138																					0
110													75		0.0254																					0
110													80		0																					0
110													85		-0.0127																					0
110													90	90	-0.0135	1275	1275	99	135	81																99
111	133.5	0.415	36	0	0	0	85	189	1.569	2000	15	133.4	0		0			91	123	75															133.4	91
111													5		0.1449																					0
111													10		0.2225																					0
111													15		0.2719																					0
111													20		0.2539																					0
111													25		0.2036																					0
111													30		0.1711			85.3333333333333	116	70																85.3333333333333
111													35		0.1702																					0
111													40		0.1539																					0
111													45		0.1379																					0
111													55		0.0932																					0
111													60		0.1066			91.3333333333333	134	70																91.3333333333333
111													65		0.0914																					0
111													75		0.0488																					0
111													80		0.0345																					0
111													85		0.047																					0
111													90	90	0.0598	1245	1245	98.6666666666667	130	83																98.6666666666667
112	136.5	0.42	27	0	0	0	78	184	1.667	1950	15	130	0		0			76.6666666666667	114	58															130	76.6666666666666
112													5		0.1279																					0
112													10		0.2028																					0
112													15		0.267																					0
112													20		0.2008																					0
112													25		0.1688																					0
112													30		0.1379			81	119	62																81
112													35		0.1369																					0
112													40		0.1359																					0
112													45		0.1349																					0
112													50		0.105																					0
112													55		0.1041																					0
112													60		0.0751			80.6666666666667	118	62																80.6666666666666
112													65		0.1021																					0
112													70		0.0871																					0
112													75		0.0586																					0
112													80		0.0851																					0
112													85		0.0567																					0
112													90	90	0.0557	325	325	85.6666666666667	121	68																85.6666666666666
113	165	0.465	30	0	0	0	83	181	1.606	2000	15	133.3	0		0			90.3333333333333	119	76															133.3	90.3333333333333
113													5		0.1858																					0
113													10		0.3158																					0
113													15		0.4118																					0
113													20		0.3612																					0
113													25		0.2823																					0
113													30		0.2517			86.6666666666667	134	63																86.6666666666666
113													35		0.2219																					0
113													40		0.2068		525																			0
113													45		0.2058																					0
113													50		0.1773																					0
113													55		0.1628																					0
113													60		0.1485			85.6666666666667	119	69																85.6666666666666
113													65		0.1344																					0
113													70		0.1733																					0
113													75		0.1456																					0
113													80		0.1315																					0
113													85		0.1176																					0
113													90	90	-0.026	825	825	83	113	68																83
114	133	0.38	27	0	0	0	85	189	1.569	2000	15	133.3	0		0			77.6666666666667	111	61															133.3	77.6666666666666
114													5		0.0753																					0
114													10		0.1878																					0
114													15		0.1868																					0
114													20		0.2166																					0
114													25		0.1266																					0
114													30		0.1117			87	125	68																87
114													35		0.0835																					0
114													40		0.0826																					0
114													45		0.0685																					0
114													50		0.0545																					0
114													55		0.0536																					0
114													60		0.0658			75.3333333333333	110	58																75.3333333333333
114													65		0.039																					0
114													70		0.051																					0
114													85		0.0246																					0
114													90	90	0.0237	700	700	85	119	68																85
115	126	0.38	27	0	0	0	70	183	0.833	1750	30	58.31	0		0			68	108	48															58.31	68
115													5		0.0119																					0
115													10		0.0785																					0
115													15		0.1208																					0
115													20		0.1499																					0
115													25		0.1643																					0
115													30		0.1478			68.3333333333333	105	50																68.3333333333333
115													35		0.1022																					0
115													40		0.0868																					0
115													45		0.0858																					0
115													50		0.0568																					0
115													55		0.0422																					0
115													60		0.0548			70	110	50																70
115													65		0.0538																					0
115													70		0.0528																					0
115													75		0.0518																					0
115													80		0.0508																					0
115													85		0.0498																					0
115													90	90	0.0352	470	470	75	115	55																75
116	147.5	0.42	33	0	0	0	88	181	0.833	2200	30	73.3	0		0			66.3333333333333	121	39															73.3	66.3333333333333
116													5		0.041																					0
116													10		0.0904																					0
116													15		0.1566																					0
116													20		0.1557																					0
116													30		0.1687			66.6666666666667	132	34																66.6666666666666
116													35		0.1678																					0
116													40		0.1255																					0
116													45		0.1112		1050																			0
116													55		0.0714																					0
116													60		0.0704			73.6666666666667	127	47																73.6666666666666
116													65		0.0952																					0
116													70		0.0943																					0
116													75		0.0805																					0
116													80		0.0925																					0
116													85		0.0786																					0
116													90	90	0.0777	1540	1540	69.6666666666667	115	47																69.6666666666666
117	138	0.39	39	0	0	0	84	178	0.833	2100	30	70	0		0			109	145	91															70	109
117													5		0.1133																					0
117													10		0.154																					0
117													15		0.2118																					0
117													20		0.2574																					0
117													25		0.2564			112.333333333333	151	93																112.333333333333
117													30		0.3211																					0
117													35		0.2231																					0
117													40		0.1919																					0
117													45		0.1617																					0
117													50		0.1607																					0
117													55		0.1315																					0
117													60		0.1305			111.666666666667	147	94																111.666666666667
117													65		0.1022																					0
117													70		0.1148																					0
117													75		0.1003																					0
117													80		0.0993																					0
117													85		0.0851			105.333333333333	140	88																105.333333333333
117													90	90	0.1109	850	850																			0
120	141.5	0.43	36	0	0	0	97	191	0.8333	2425	30	80.83	0		0			91.3333333333333	138	68															80.83	91.3333333333333
120													5		0.0836																					0
120													10		0.1388																					0
120													15		0.1237																					0
120													20		0.1517																					0
120													25		0.1958																					0
120													30		0.1949			103.666666666667	135	88																103.666666666667
120													35		0.1492		750																			0
120													40		0.0917																					0
120													45		0.0772																					0
120													50		0.063																					0
120													55		0.049																					0
120													60		0.0223			108	158	83																108
120													65		0.0605																					0
120													70		-0.0044																					0
120													75		-0.0174																					0
120													80		-0.006																					0
120													85		0.0182																					0
120													90	90	0.0302	1450	1450	88.3333333333333	113	76																88.3333333333333
121	129	0.395	36	0	0	0	85	189	0.833	2125	30	70.8	0		0			88	120	72															70.8	88
121													5		0.0251																					0
121													10		0.0648																					0
121													15		0.1065																					0
121													20		0.1351																					0
121													25		0.1342		550																			0
121													30		0.1484			105.666666666667	143	87																105.666666666667
121													35		0.0886																					0
121													40		0.0193																					0
121													45		0.0317																					0
121													50		0.0176																					0
121													55		0.0167																					0
121													60		0.0029			93.6666666666667	131	75																93.6666666666666
121													65		-0.0233	1125	1125																			0
121													70		-0.0242																					0
121													75		0.0003																					0
121													80		-0.0006																					0
121													85		-0.0015																					0
121													90	90	-0.0023			98	130	82																98
126	141.5	0.385	33	0	0	0	88	181	1.667	2200	15	146.69	0		0			87.6666666666667	131	66															146.69	87.6666666666666
126													5		0.09																					0
126													10		0.1979																					0
126													15		0.2723																					0
126													20		0.2405																					0
126													25		0.2097																					0
126													30		0.1519			88.3333333333333	129	68																88.3333333333333
126													35		0.1789																					0
126													40		0.1501																					0
126													45		0.1491																					0
126													55		0.1212																					0
126													60		0.1336			87.6666666666667	137	63																87.6666666666666
126													65		0.1327																					0
126													70		0.1318																					0
126													75		0.1444																					0
126													80		0.1299																					0
126													85		0.1425			91.6666666666667	139	68																91.6666666666666
126													90	90	0.1147	630	630																			0
127	139.5	0.41	39	0	0	0	84	178	1.667	2100	15	140	0		0			92	120	78															140	92
127													5		0.1369																					0
127													10		0.3065																					0
127													15		0.3939																					0
127													20		0.3215																					0
127													25		0.2702			94.3333333333333	129	77																94.3333333333333
127													30		0.1907			91	117	78																91
127													35		0.1748																					0
127													40		0.1591																					0
127													45		0.1295		625																			0
127													55		0.1145																					0
127													60		0.0863			87	127	67																87
127													65		0.0988																					0
127													70		0.0979																					0
127													75		0.0969																					0
127													80	80	0.0824	925	925	97	127	82																97
128	150.5	0.45	26	0	0	0	75	184	1.667	1875	15	125	0		0			92.3333333333333	121	78															125	92.3333333333333
128													5		0.1353																					0
128													10		0.2066																					0
128													15		0.2673																					0
128													20		0.2349																					0
128													25		0.2186																					0
128													30		0.1445		775	93	129	75																93
128													35		0.0755																					0
128													40		0.0878																					0
128													45		0.0868																					0
128													55		0.0342																					0
128													60		0.0587			86.3333333333333	113	73																86.3333333333333
128													65		0.0707																					0
128													70		0.0439	1375	1375																			0
128													75		-0.0064																					0
128													80		0.017																					0
128													85		0.0038																					0
128													90	90	0.04			85.6666666666667	113	72																85.6666666666667
129	141.5	0.435	36	0	0	0	97	191	1.667	2425	15	161.7	0		0			89	125	71															161.7	89
129													5		0.1556
129													10		0.2479
129													15		0.297
129													20		0.2625		550
129													25		0.1378
129													30		0.1369			96.3333333333333	133	78																96.3333333333333
129													35		0.0935		1150
129													40		0.1066
129													45		0.0781
129													50		0.0372
129													55		0.0235
129													60		0.0227			93.6666666666667	127	77																93.6666666666666
129													65		0.0348
129													70		0.034
129													75		0.0203
129													80		0.0194
129													85		0.0059
129													90	90	0.0051	1800	1800	95.6666666666667	133	77																95.6666666666666
130	122	0.38	36	0	0	0	85	189	1.569	2000	15	133.4	0		0			96	142	73															133.4	96
130													5		0.1122
130													10		0.1904
130													15		0.2231
130													20		0.1886
130													25		0.1553
130													30		0.093			96.6666666666667	132	79																96.6666666666666
130													35		0.0488		450
130													40		0.0069
130													45		0.0195
130													50		-0.0081
130													55		0.0177
130													60		0.0034			96.3333333333333	127	81																96.3333333333333
130													65		-0.0364	1225	1225
130													70		-0.0498
130													75		-0.0253
130													80		-0.0262
130													85		-0.001
130													90	90	-0.015			89.6666666666667	121	74																89.6666666666667
131	131.5	0.395	21	0	0	0	78	184	1.667	1950	15	130	0		0			81.6666666666667	117	64															130	81.6666666666666
131													5		0.1132
131													10		0.1715
131													15		0.186
131													20		0.1544
131													30		0.0813			87.3333333333333	122	70																87.3333333333333
131													35		0.0398
131													40		0.0521
131													45		0.0379	400	400
131													50		0.0502
131													55		0.0493
131													60		0.0754			83	117	66																83
131													65		0.0745
131													70		0.0202
131													75		0.0065
131													80		0.0184
131													85		0.0046
131													90	90	0.0294			91	131	71																91
132	150.5	0.45	30	0	0	0	83	181	1.606	2000	15	133.3	0		0			90.3333333333333	119	76															133.3	90.3333333333333
132													5		0.1353
132													10		0.2217
132													15		0.2834
132													20		0.235
132													25		0.1456
132													30		0.1306			86.6666666666667	134	63																86.6666666666666
132													35		0.1436
132													40		0.1014		525
132													45		0.1004
132													50		0.0861
132													60		0.0851			85.6666666666667	119	69																85.6666666666666
132													65		0.0842
132													70		0.0701
132													75		0.0434
132													80		0.0552
132													85		0.0803
132													90	90	0.0406	825	825	83	113	68																83
133	137.5	0.405	27	0	0	0	85	189	1.569	2000	15	133.3	0		0			81	119	62															133.3	81
133													5		0.096
133													10		0.1661
133													15		0.242
133													20		0.1792
133													25		0.1634
133													30		0.1194			91.6666666666667	129	73																91.6666666666666
133													35		0.0774
133													40		0.0632
133													45		0.0112
133													50		0.0614
133													55		0.0872
133													60		0.0338			86.6666666666667	126	67																86.6666666666666
133													65		0.0329		900
133													70		0.0449
133													85		0.0185
133													90	90	-0.007	1200	1200	93.6666666666667	135	73																93.6666666666666
134	126.5	0.37	27	0	0	0	70	183	0.833	1750	30	58.31	0		0			95	109	88															58.31	95
134													5		0.0575
134													10		0.1415
134													15		0.1863
134													20		0.1852
134													25		0.1842
134													30		0.1989			77.3333333333333	110	61																77.3333333333333
134													35		0.1821
134													40		0.1656
134													45		0.1494
134													50		0.1188
134													55		0.1324
134													60		0.1167			78.6666666666667	114	61																78.6666666666666
134													65		0.1157
134													70		0.1003
134													75		0.1137
134													80		0.0983
134													85		0.0832
134													90	90	0.0963	650	650	78.6666666666667	114	61																78.6666666666666
135	140	0.395	33	0	0	0	88	181	0.833	2200	30	73.3	0		0			99	145	76															73.3	99
135													5		0.0477
135													10		0.1116
135													15		0.138
135													20		0.1796
135													30		0.1933
135													35		0.2072			100	146	77																100
135													40		0.1768
135													45		0.1904
135													55		0.1464
135													60		0.1316			105	157	79																105
135													65		0.1445
135													70		0.116
135													75		0.0884
135													80		0.1142
135													85		0.0866
135													90	90	0.0989	900	900	107.333333333333	172	75																107.333333333333
136	145	0.42	39	0	0	0	84	178	0.833	2100	30	70	0		0			111.333333333333	144	95															70	111.333333333333
136													5		0.0355
136													10		0.112
136													15		0.1524
136													20		0.1947
136													25		0.2544
136													30		0.2379
136													35		0.2065
136													40		0.1337			109.333333333333	140	94																109.333333333333
136													45		0.1055
136													50		0.0912
136													55		0.0643
136													60		0.0893			99.6666666666667	133	83																99.6666666666666
136													65		0.0624
136													70		0.0873
136													75		0.0996
136													80		0.0724
136													85		0.0714			93.3333333333333	120	80																93.3333333333333
136													90	90	0.0325	700	700
137	142.5	0.41	26	0	0	0	75	184	0.833	875	30	29.17	0		0			88	114	75															29.17	88
137													5		0.0173
137													10		0.0541
137													15		0.0924
137													20		0.1186
137													25		0.1455
137													30		0.1445			92.3333333333333	121	78																92.3333333333333
137													35		0.1295
137													40		0.1011
137													45		0.0867
137													50		0.0725
137													55		0.0457
137													60		0.0575			81.3333333333333	108	68																81.3333333333333
137													65		0.0311
137													70		0.0177
137													75		0.0292
137													80		0.0036
137													85		-0.033
137													90	90	-0.0223	700	700	85	113	71																85
138	146.5	0.435	36	0	0	0	97	191	0.8333	2425	30	80.83	0		0			85	123	66															80.83	85
138													5		0.1406
138													10		0.1824
138													15		0.2111
138													20		0.2563
138													25		0.3036
138													30		0.3707			98.3333333333333	127	84																98.3333333333333
138													35		0.2695
138													40		0.222
138													45		0.1624
138													50		0.1474
138													55		0.175			83	129	60																83
138													60		0.1457		450
138													65		0.159
138													70		0.1724
138													75		0.1156
138													80		0.075			89	133	67																89
138													85		0.1276
138													90	90	0.1406	775	775
139	145	0.42	36	0	0	0	85	189	0.833	2125	30	70.8	0		0			93	125	77															70.8	93
139													5		0.1811
139													10		0.2442
139													15		0.2433
139													20		0.276
139													25		0.3276
139													30		0.3633			91	127	73																91
139													35		0.3439
139													40		0.307
139													45		0.2714
139													50		0.2704
139													55		0.2526
139													60		0.2351			91.3333333333333	126	74																91.3333333333333
139													65		0.2019
139													70		0.2169
139													75		0.2
139													80		0.1834
139													85		0.1825
139													90	90	0.1972	650	650	89.6666666666667	125	72																89.6666666666666
140	135	0.415	27	0	0	0	78	184	0.833	1950	30	65	0		0			83	117	66															65	83
140													5		0.1136
140													10		0.1567
140													15		0.2177
140													20		0.2493
140													25		0.2819
140													30		0.2639			83	119	65																83
140													40		0.2299
140													45		0.1814
140													50		0.15
140													55		0.149
140													60		0.1481		350
140													65		0.1034			79.6666666666667	115	62																79.6666666666666
140													70		0.0883
140													75		0.1157
140													80		0.1148
140													85		0.0854
140													90	90	0.0845	650	650	82.3333333333333	115	66																82.3333333333333
141	137.5	0.425	30	0	0	0	83	181	0.833	2075	30	69.14	0		0			87.3333333333333	120	71															69.14	87.3333333333333
141													5		0.1549
141													10		0.1968
141													15		0.2714
141													20		0.3021
141													25		0.3846
141													30		0.3663			82.3333333333333	117	65																82.3333333333333
141													35		0.3653
141													40		0.2357
141													45		0.2499
141													55		0.2489
141													60		0.2327			71.3333333333333	112	51																71.3333333333333
141													65		0.2469
141													70		0.1863
141													75		0.2146
141													80		0.1989
141													85		0.2126
141													90	90	0.168	600	600	79.3333333333333	100	69																79.3333333333333
142	160	0.48	27	0	0	0	85	189	0.833	2125	30	70.8	0		0			85.3333333333333	120	68															70.8	85.3333333333333
142													5		0.0877
142													10		0.1556
142													15		0.2134
142													20		0.2432
142													25		0.2901
142													30		0.2892			85.6666666666667	121	68																85.6666666666666
142													35		0.2561
142													40		0.2241
142													45		0.2231
142													50		0.207
142													55		0.1912
142													65		0.2052			89.3333333333333	126	71																89.3333333333333
142													70		0.1602
142													75		0.145
142													80		0.1583
142													85		0.1292
142													90	90	0.1423	600	600	90.3333333333333	127	72																90.3333333333333
90	148	0.44	26	0	0	0	70.5	178	1.667	1763	15	117.5	0		0			78.3333333333333	99	68															117.5	78.3333333333333
90													5		0.13
90													10		0.2027
90													15		0.2652
90													20		0.216
90													25		0.1995
90													30		0.1391			83	109	70																83
90													35		0.1381
90													40		0.0951
90													45		0.0941
90													50		0.093
90													55		0.092
90													60		0.0774			89.6666666666667	123	73																89.6666666666666
90													65		0.0764
90													75		0.0754
90													80		0.0743
90													85		0.0601
90													90	90	0.059	200	200	89	119	74																89
301	91		66	1	0	0	86	176	0.833	2150	30	71.6	0		0			54.5																	71.6
301													5		0.1067			54
301													10		0.1837			65
301													15		0.2212		4	90
301													20		0.2552			68
301													25		0.3681			65
301													30		0.3723		15	65
301													35		0.2414			73
301													40		0.2404			76
301													45		0.1997			76
301													50		0.1902			77
301													55		0.1845			67
301													60		0.1727		27	75
[truncated: 1,199 more rows]

## Sheet: History
Object	Timestamp	User	Object Name	Event	Description	Annotation
Alla krist vaken _ anestesi 21.Data.Input MAP data.Sheet1	2021.12.20 16:57:35 UTC	roberthahn	Worksheet	Object Created	Object Created \\Mac\Home\Desktop\Input MAP data.xls
