# Supplementary material for: Diuretic responses to Ringer's solution and 20% albumin at different arterial pressures
Source: Physiol Rep. 2024 Oct 7;12(19):e70069. doi: 10.14814/phy2.70069 (PMC11458327; doi:10.14814/phy2.70069)
Supplement: Supplementary file 3 — File S3. [file PHY2-12-e70069-s002.xls]

## Sheet: Sheet1
Case_code	NR	Hbo	Age	Blood loss	Gender Male=0	Body_weight	Length	P_kreatinin	Syst_BT	Diast_BT	MAP	BMI	Dose__ml_kg_min_	Total_volume	Infusion_time	Inf	Inf rate 40	Inf rate 50	Inf rate 60	Inf rate 75	Inf rate 90	Time	Dilution	Urine	Urine_portion	Albumin	Alb X Dil	Alb diff * (1+dil)	Albumin_0	Alb_ratio	Alb_diff	BNP	CRP	Infl state = 1	ISF_volume	Syndeacan_1	Hyaluronic_acid	Heparan_sulfate	U-osm	U-crea	COP	COP diff	COP_start_		Tromb
Case 4 KS	1	110.5	79	140	1	54	158	90	96	40	58.6667	21.63	0.1	162	30	5.4	4.05	3.24	2.7	2.16	1.8	0	0			24.5	0	0	24.5	1	0	1460	68	1	8100	21.7	14.4	6619	485	8.3	19.1	0	19.1		485
	1								95	50	65											10	0.0472			28	1.3216	3.6652	24.5	1.14286	3.5
	1								90	36	54											20	0.1054			31	3.2674	7.1851	24.5	1.26531	6.5
	1								95	50	65											30	0.1683			33	5.5539	9.93055	24.5	1.34694	8.5
	1								98	48	64.6667											40	0.1835			33	6.0555	10.0597	24.5	1.34694	8.5
	1								88	35	52.6667											50	0.199			31	6.169	7.7935	24.5	1.26531	6.5
	1								93	44	60.3333											60	0.2149		35	32	6.8768	9.11175	24.5	1.30612	7.5	1640	61			20.6	8.56	4845	587	14	20.6	1.5	19.1		587
	1								90	41	57.3333											75	0.1616			32	5.1712	8.712	24.5	1.30612	7.5
	1								105	40	61.6667											90	0.1767			32	5.6544	8.82525	24.5	1.30612	7.5
	1								87	42	57											120	0.175			31	5.425	7.6375	24.5	1.26531	6.5
	1								89	52	64.3333											150	0.1239			31	3.8409	7.30535	24.5	1.26531	6.5
	1								90	45	60											180	0.1716			32	5.4912	8.787	24.5	1.30612	7.5
	1								97	45	62.3333											210	0.1206			30	3.618	6.1633	24.5	1.22449	5.5
	1								109	49	69											240	0.119			32	3.808	8.3925	24.5	1.30612	7.5
	1								114	48	70											300	0.1016	395	395	32	3.2512	8.262	24.5	1.30612	7.5	3060	82			22.5	37	5494	241	4.6	20.3	1.2	19.1		241
Case 5 KS	2	86.5	52	140	1	62.4	171	67	113	53	73	21.34	0.1	187	30	6.24	4.68	3.744	3.12	2.496	2.08	0	0			21	0	0	21	1	0	348	51	1	9360	19.8	7.88	4628	334	3.6	17.9	0	17.9		334
	2								113	53	73											10	0.0615			23	1.4145	2.123	21	1.09524	2
	2								102	44	63.3333											20	0.0983			27	2.6541	6.5898	21	1.28571	6
	2								103	52	69											30	0.137			29	3.973	9.096	21	1.38095	8
	2								108	50	69.3333											40	0.1563			28	4.3764	8.0941	21	1.33333	7
	2								115	55	75											50	0.1761			28	4.9308	8.2327	21	1.33333	7
	2								125	58	80.3333											60	0.1745		180	28	4.886	8.2215	21	1.33333	7	375	39			26.5	16.89	3859	134	1.6	19.4	1.5	17.9		134
	2								105	54	71											75	0.1307			29	3.7903	9.0456	21	1.38095	8
	2								108	53	71.3333											90	0.1292			28	3.6176	7.9044	21	1.33333	7
	2								112	52	72											120	0.1696		460	28	4.7488	8.1872	21	1.33333	7
	2								132	65	87.3333											150	0.126			27	3.402	6.756	21	1.28571	6
	2								135	65	88.3333											180	0.1245		760	27	3.3615	6.747	21	1.28571	6
	2								110	55	73.3333											210	0.1229		1020	28	3.4412	7.8603	21	1.33333	7
	2								142	66	91.3333											240	0.1419			27	3.8313	6.8514	21	1.28571	6
	2								124	57	79.3333											300	0.1614	1260	1260	26	4.1964	5.807	21	1.2381	5	465	62			53.5	24.92	4172	235	2.1	18.2	0.3	17.9		235
Case 8 KS	3	109.5	67	140	1	76.5	168	59	134	54	80.6667	27.1	0.1	229.5	30	7.65	5.7375	4.59	3.825	3.06	2.55	0	0			25	0	0	25	1	0	145	69	1	11475	16.3	15.53	5983.2	628	15.5	19	0	19		628
	3								134	54	80.6667											10	0.0354			29	1.0266	4.1416	25	1.16	4
	3								136	52	80											20	0.1127			32	3.6064	7.7889	25	1.28	7
	3								132	51	78											30	0.1623			34	5.5182	10.4607	25	1.36	9
	3								126	55	78.6667											40	0.1966			33	6.4878	9.5728	25	1.32	8
	3								138	54	82											50	0.1594			33	5.2602	9.2752	25	1.32	8
	3								122	50	74											60	0.158		30	33	5.214	9.264	25	1.32	8	167	67			19.3	8.92	6056.4	622	16.5	21.9	2.9	19		622
	3								123	51	75											75	0.1741			32	5.5712	8.2187	25	1.28	7
	3								122	50	74											90	0.1727			32	5.5264	8.2089	25	1.28	7
	3								94	53	66.6667											120	0.1536			32	4.9152	8.0752	25	1.28	7
	3								115	54	74.3333											150	0.1522			31	4.7182	6.9132	25	1.24	6
	3								120	52	74.6667											180	0.1507			32	4.8224	8.0549	25	1.28	7
	3								103	50	67.6667											210	0.1668			32	5.3376	8.1676	25	1.28	7
	3								117	51	73											240	0.1653			32	5.2896	8.1571	25	1.28	7
	3								120	50	73.3333											300	0.1293	110	110	31	4.0083	6.7758	25	1.24	6	227	87			20.2	16.01	6411.5	538	14.5	20.4	1.4	19		538
Case 9 KS	4	89	65	140	1	82	170	53	111	45	67	28.37	0.1	246	30	8.2	6.15	4.92	4.1	3.28	2.73333	0	0			33.5	0	0	33.5	1	0	367	44	1	12300	22.6	45.58	4558.6	417	8.1	20	0	20		417
	4								111	45	67											10	0.0156			36	0.5616	2.539	33.5	1.07463	2.5
	4								103	45	64.3333											20	0.0316			39	1.2324	5.6738	33.5	1.16418	5.5
	4								108	48	68											30	0.0661			40	2.644	6.92965	33.5	1.19403	6.5
	4								100	50	66.6667											40	0.0833			42	3.4986	9.20805	33.5	1.25373	8.5
	4								100	46	64											50	0.082			41	3.362	8.115	33.5	1.22388	7.5
	4								108	48	68											60	0.0806		305	42	3.3852	9.1851	33.5	1.25373	8.5	448	45			16	22.17	5523.8	97	1.8	22.1	2.1	20		97
	4								103	41	61.6667											75	0.0981			40	3.924	7.13765	33.5	1.19403	6.5
	4								100	45	63.3333											90	0.0968			40	3.872	7.1292	33.5	1.19403	6.5
	4								90	40	56.6667											120	0.0765			38	2.907	4.84425	33.5	1.13433	4.5
	4								100	45	63.3333											150	0.0567			38	2.1546	4.75515	33.5	1.13433	4.5
	4								117	51	73											180	0.0737			40	2.948	6.97905	33.5	1.19403	6.5
	4								117	51	73											210	0.0724	807	807	37	2.6788	3.7534	33.5	1.10448	3.5					10.7	29.23	4845	97	1.8	22.1	2.1	20		97
Case 11 KS	5	88.5	68	140	1	66.8	160	59	110	48	68.6667	26.17	0.1	200.4	30	6.68	5.01	4.008	3.34	2.672	2.22667	0	0			27	0	0	27	1	0	712	26	1	10020	25.2	49.64	3714.3	213	3.2	17.2	0	17.2		213
	5								110	48	68.6667											10	0.0543			30	1.629	3.1629	27	1.11111	3
	5								111	56	74.3333											20	0.0867			33	2.8611	6.5202	27	1.22222	6
	5								110	53	72											30	0.1582			36	5.6952	10.4238	27	1.33333	9
	5								97	49	65											40	0.1565			36	5.634	10.4085	27	1.33333	9
	5								103	51	68.3333											50	0.1548			36	5.5728	10.3932	27	1.33333	9
	5								99	47	64.3333											60	0.1531		110	35	5.3585	9.2248	27	1.2963	8	789	23			17.1	20.01	4384.8	305	4.8	20.6	3.4	17.2		305
	5								117	55	75.6667											75	0.1325			36	4.77	10.1925	27	1.33333	9
	5								105	55	71.6667											90	0.1308		230	35	4.578	9.0464	27	1.2963	8
	5								101	52	68.3333											120	0.1479			34	5.0286	8.0353	27	1.25926	7
	5								110	54	72.6667											150	0.1462		340	33	4.8246	6.8772	27	1.22222	6
	5								104	55	71.3333											180	0.1257		380	33	4.1481	6.7542	27	1.22222	6
	5								106	49	68											210	0.1427			34	4.8518	7.9989	27	1.25926	7
	5								110	55	73.3333											240	0.1223		425	33	4.0359	6.7338	27	1.22222	6
	5								120	54	76											300	0.1024	450	450	32	3.2768	5.512	27	1.18519	5	1100	26			14.4	25.59	4644.2	465	7.2	19.7	2.5	17.2		465
Case 13 KS	6	96	75	140	1	63.5	153	74	109	42	64.3333	27.13	0.1	190.5	30	6.35	4.7625	3.81	3.175	2.54	2.11667	0	0			22.5	0	0	22.5	1	0	1210	68	1	9525	32.2	30.87	5798.5	604	6.7	16.8	0	16.8		604
	6								109	42	64.3333											10	0.0291			26	0.7566	3.60185	22.5	1.15556	3.5
	6								105	43	63.6667											20	0.0762			30	2.286	8.0715	22.5	1.33333	7.5
	6								113	43	66.3333											30	0.1089			31	3.3759	9.42565	22.5	1.37778	8.5
	6								114	45	68											40	0.2209			30	6.627	9.15675	22.5	1.33333	7.5
	6								116	49	71.3333											50	0.1414			29	4.1006	7.4191	22.5	1.28889	6.5
	6								90	51	64											60	0.1396		60	29	4.0484	7.4074	22.5	1.28889	6.5	1340	64			35.5	61.22	5340	476	7.2	16.8	0	16.8		476
	6								87	63	71											75	0.1377			29	3.9933	7.39505	22.5	1.28889	6.5
	6								91	61	71											90	0.1545			29	4.4805	7.50425	22.5	1.28889	6.5
	6								98	51	66.6667											120	0.1341		115	30	4.023	8.50575	22.5	1.33333	7.5
	6								109	50	69.6667											150	0.1142			29	3.3118	7.2423	22.5	1.28889	6.5
	6								104	45	64.6667											180	0.1489			28	4.1692	6.31895	22.5	1.24444	5.5
	6								82	50	60.6667											210	0.1471			28	4.1188	6.30905	22.5	1.24444	5.5
	6								88	40	56											240	0.1835			28	5.138	6.50925	22.5	1.24444	5.5
	6								81	48	59											300	0.1817	365	365	26	4.7242	4.13595	22.5	1.15556	3.5	2340	77			31.2	66.36	5471.1	214	3.4	15.4	-1.4	16.8		214
Case 15 KS	7	94	56	140	0	68	181	80	146	62	90	20.756	0.1	204	30	6.8	5.1	4.08	3.4	2.72	2.26667	0	0			15	0	0	15	1	0	513	203	1	10200	24.2	24.39	6054.6	639	13.1	20.3	0	20.3		639
	7								146	62	90											10	0.0742			18	1.3356	3.2226	15	1.2	3
	7								136	57	83.3333											20	0.0889			22	1.9558	7.6223	15	1.46667	7
	7								153	67	95.6667											30	0.1207			22	2.6554	7.8449	15	1.46667	7
	7								126	65	85.3333											40	0.154			22	3.388	8.078	15	1.46667	7
	7								139	64	89											50	0.1887			22	4.1514	8.3209	15	1.46667	7
	7								135	63	87											60	0.1338		15	22	2.9436	7.9366	15	1.46667	7	496	179			27.3	23.89	5189.5	708	15.2	23.3	3	20.3		708
	7								132	61	84.6667											75	0.1498			22	3.2956	8.0486	15	1.46667	7
	7								140	66	90.6667											90	0.131		90	23	3.013	9.048	15	1.53333	8
	7								138	61	86.6667											120	0.1648			20	3.296	5.824	15	1.33333	5
	7								134	60	84.6667											150	0.1816		220	22	3.9952	8.2712	15	1.46667	7
	7								160	70	100											180	0.162			22	3.564	8.134	15	1.46667	7
	7								155	68	97											210	0.1606		260	22	3.5332	8.1242	15	1.46667	7
	7								188	77	114											240	0.1416			22	3.1152	7.9912	15	1.46667	7
	7								134	80	98											300	0.106	365	365	21	2.226	6.636	15	1.4	6	454	202			25.8	20.07	5589.9	599	9.2	20.8	0.5	20.3		599
Case 16 KS	8	97.5	27	140	1	62.9	172	59	121	47	71.6667	21.295	0.1	188.7	30	6.29	4.7175	3.774	3.145	2.516	2.09667	0	0			20.5	0	0	20.5	1	0	250	65	1	9435	22	28.71	3738.2	804	13.5	19.5	0	19.5
	8								130	49	76											10	0.0383			23	0.8809	2.59575	20.5	1.12195	2.5
	8								131	47	75											20	0.1054			25	2.635	4.9743	20.5	1.21951	4.5
	8								133	51	78.3333											30	0.1038			28	2.9064	8.2785	20.5	1.36585	7.5
	8								120	47	71.3333											40	0.1204			28	3.3712	8.403	20.5	1.36585	7.5
	8								138	53	81.3333											50	0.1188			27	3.2076	7.2722	20.5	1.31707	6.5
	8								140	50	80											60	0.0991		35	27	2.6757	7.14415	20.5	1.31707	6.5	282	63			43.4	31.83	3848.1	798	13.4	20	0.5	19.5
	8								133	52	79											75	0.1156			29	3.3524	9.4826	20.5	1.41463	8.5
	8								130	50	76.6667											90	0.0959		60	27	2.5893	7.12335	20.5	1.31707	6.5
	8								133	49	77											120	0.1123			28	3.1444	8.34225	20.5	1.36585	7.5
	8								127	50	75.6667											150	0.0751		135	26	1.9526	5.91305	20.5	1.26829	5.5
	8								145	50	81.6667											180	0.0911			26	2.3686	6.00105	20.5	1.26829	5.5
	8								140	50	80											210	0.0719		205	25	1.7975	4.82355	20.5	1.21951	4.5
	8								145	50	81.6667											240	0.0879			26	2.2854	5.98345	20.5	1.26829	5.5
	8								144	50	81.3333											300	0.0688	305	305	25	1.72	4.8096	20.5	1.21951	4.5	460	83			21.4	50.58	3429.9	716	9.8	23.1	3.6	19.5
Case 17 KS	9	93	71	140	0	70	168	75	108	60	76	24.8	0.1	210	30	7	5.25	4.2	3.5	2.8	2.33333	0	0			27	0	0	27	1	0	135	21	1	10500	18.2	30.3	5616.4	603	12.2	18.2	0	18.2
	9								108	60	76											10	0.0289			30	0.867	3.0867	27	1.11111	3
	9								118	68	84.6667											20	0.0591			32	1.8912	5.2955	27	1.18519	5
	9								136	56	82.6667											30	0.0416			34	1.4144	7.2912	27	1.25926	7
	9								144	60	88											40	0.0724			34	2.4616	7.5068	27	1.25926	7
	9								126	58	80.6667											50	0.0708			34	2.4072	7.4956	27	1.25926	7
	9								141	58	85.6667											60	0.0693		41	33	2.2869	6.4158	27	1.22222	6	156	21			17.5	28.29	6274.2	496	10.1	19.3	1.1	18.2
	9								161	63	95.6667											75	0.1015			34	3.451	7.7105	27	1.25926	7
	9								140	61	87.3333											90	0.0662		61	33	2.1846	6.3972	27	1.22222	6
	9								133	64	87											120	0.0484			34	1.6456	7.3388	27	1.25926	7
	9								134	80	98											150	0.0469		96	34	1.5946	7.3283	27	1.25926	7
	9								143	63	89.6667											180	0.014			34	0.476	7.098	27	1.25926	7
	9								114	70	84.6667											210	0.0124			34	0.4216	7.0868	27	1.25926	7
	9								129	70	89.6667											240	-0.0042			34	-0.1428	6.9706	27	1.25926	7
	9								120	84	96											300	-0.0205	171	171	34	-0.697	6.8565	27	1.25926	7	312	32			13.8	27.62	6665.4	778	25	20	1.8	18.2
Case 18 KS	10	99	80	140	1	94	164.5	71	127	49	75	34.737	0.1	282	30	9.4	7.05	5.64	4.7	3.76	3.13333	0	0			28.5	0	0	28.5	1	0	665	57	1	14100	31.3	27.33	6837.8	511	8.7	22.7	0	22.7
	10								130	50	76.6667											10	0.0742			32	2.3744	3.7597	28.5	1.12281	3.5
	10								133	53	79.6667											20	0.0889			34	3.0226	5.98895	28.5	1.19298	5.5
	10								121	51	74.3333											30	0.1207			37	4.4659	9.52595	28.5	1.29825	8.5
	10								130	52	78											40	0.154			36	5.544	8.655	28.5	1.26316	7.5
	10								130	55	80											50	0.1887			38	7.1706	11.2927	28.5	1.33333	9.5
	10								133	55	81											60	0.1338		34	37	4.9506	9.6373	28.5	1.29825	8.5	707				29.1	19.2	6415.1	521	9.1	27.7	5	22.7
	10								133	56	81.6667											75	0.1498			36	5.3928	8.6235	28.5	1.26316	7.5
	10								126	55	78.6667											90	0.131		54	37	4.847	9.6135	28.5	1.29825	8.5
	10								133	55	81											120	0.1648			37	6.0976	9.9008	28.5	1.29825	8.5
	10								134	56	82											150	0.1816		84	36	6.5376	8.862	28.5	1.26316	7.5
	10								132	54	80											180	0.162			35	5.67	7.553	28.5	1.22807	6.5
	10								130	55	80											210	0.1606			36	5.7816	8.7045	28.5	1.26316	7.5
	10								125	55	78.3333											240	0.1416			36	5.0976	8.562	28.5	1.26316	7.5
	10								134	56	82											300	0.106	124	124	35	3.71	7.189	28.5	1.22807	6.5	934	61			24	26.78	7145.2	283	0.2	24.6	1.9	22.7
Case 22	11	87.5	71	140	1	60	161	74	96	56	69.3333	23.147	0.1	180	30	6	4.5	3.6	3	2.4	2	0	0			25	0	0	25	1	0	2100	216	1	9000	18.8	30.06	6734.8	584	7.5	19.6	0	19.6
	11								96	56	69.3333											10	0.0373			28	1.0444	3.1119	25	1.12	3
	11								95	55	68.3333											20	0.0683			31	2.1173	6.4098	25	1.24	6
	11								101	57	71.6667											30	0.119			34	4.046	10.071	25	1.36	9
	11								96	55	68.6667											40	0.1351			32	4.3232	7.9457	25	1.28	7
	11								99	57	71											50	0.1516			32	4.8512	8.0612	25	1.28	7
	11								96	60	72											60	0.13		63	33	4.29	9.04	25	1.32	8	2340	192			15.9	30.45	6146.5	571	7	21.3	1.7	19.6
	11								99	56	70.3333											75	0.1275			32	4.08	7.8925	25	1.28	7
	11								96	56	69.3333											90	0.1065		91	32	3.408	7.7455	25	1.28	7
	11								97	51	66.3333											120	0.1412			31	4.3772	6.8472	25	1.24	6
	11								117	67	83.6667											150	0.1015			31	3.1465	6.609	25	1.24	6
	11								94	44	60.6667											180	0.099			30	2.97	5.495	25	1.2	5
	11								96	55	68.6667											210	0.0964			30	2.892	5.482	25	1.2	5
	11								105	59	74.3333											240	0.0761		252	30	2.283	5.3805	25	1.2	5
	11								118	66	83.3333											300	0.0563	659	659	31	1.7453	6.3378	25	1.24	6	3180	206			16.3	30.59	6101.3	493	4.7	20.9	1.3	19.6
Case 24	12	88.5	71	140	1	65	160.5	60	118	42	67.3333	25.23	0.1	195	30	6.5	4.875	3.9	3.25	2.6	2.16667	0	0			21	0	0	21	1	0	386	88	1	9750	22.8	18.2	5714.6	475	15.7	17.3	0	17.3
	12								118	42	67.3333											10	0.021			24	0.504	3.063	21	1.14286	3
	12								124	45	71.3333											20	0.0679			28	1.9012	7.4753	21	1.33333	7
	12								137	46	76.3333											30	0.1002			31	3.1062	11.002	21	1.47619	10
	12								135	47	76.3333											40	0.1157			30	3.471	10.0413	21	1.42857	9
	12								143	47	79											50	0.1317			30	3.951	10.1853	21	1.42857	9
	12								150	48	82											60	0.093		30	30	2.79	9.837	21	1.42857	9	439	80			22.9	20.88	5645.8	526	16.7	19.3	2	17.3
	12								152	49	83.33											75	0.1084			31	3.3604	11.084	21	1.47619	10
	12								149	48	81.6667											90	0.106		48	30	3.18	9.954	21	1.42857	9
	12								147	49	81.6667											120	0.1035			28	2.898	7.7245	21	1.33333	7
	12								158	51	86.6667											150	0.1011		74	28	2.8308	7.7077	21	1.33333	7
	12								165	50	88.3333											180	0.1354			28	3.7912	7.9478	21	1.33333	7
	12								151	46	81											210	0.0962		104	27	2.5974	6.5772	21	1.28571	6
	12								150	46	80.6667											240	0.0762			26	1.9812	5.381	21	1.2381	5
	12								155	48	83.6667											300	0.0737	154	154	27	1.9899	6.4422	21	1.28571	6	551	91			15.6	30.02	5250.8	547	16.2	21.8	4.5	17.3
Case 25	13	110.5	61	140	1	106	175	56	97	50	65.6667	34.61	0.1	318	30	10.6	7.95	6.36	5.3	4.24	3.53333	0	0			30	0	0	30	1	0	46	51	1	15900	30.2	11.41	5001.2	740	11.4	20.2	0	20.2
	13								97	50	65.6667											10	0.0765			33	2.5245	3.2295	30	1.1	3
	13								105	53	70.3333											20	0.1699			37	6.2863	8.1893	30	1.23333	7
	13								112	54	73.3333											30	0.2201			40	8.804	12.201	30	1.33333	10
	13								102	51	68											40	0.2007			38	7.6266	9.6056	30	1.26667	8
	13								105	55	71.6667											50	0.2345			39	9.1455	11.1105	30	1.3	9
	13								107	55	72.3333											60	0.251		61	38	9.538	10.008	30	1.26667	8	51	44			18.3	8.46	5490.2	709	11.3	22.4	2.2	20.2
	13								115	57	76.3333											75	0.2679			38	10.1802	10.1432	30	1.26667	8
	13								116	59	78											90	0.2852		126	37	10.5524	8.9964	30	1.23333	7
	13								105	56	72.3333											120	0.2644			37	9.7828	8.8508	30	1.23333	7
	13								150	70	96.6667											150	0.2816		286	38	10.7008	10.2528	30	1.26667	8
	13								124	57	79.3333											180	0.2422			38	9.2036	9.9376	30	1.26667	8
	13								102	63	76											210	0.2404		396	37	8.8948	8.6828	30	1.23333	7
	13								125	64	84.333											240	0.2386			38	9.0668	9.9088	30	1.26667	8
	13								138	67	90.6667											300	0.2368	622	622	37	8.7616	8.6576	30	1.23333	7	66	51			17.6	13.67	4382.8	363	5.9	23.1	2.9	20.2
Case 31	14	94.5	65	140	1	77.5	154.5	77	144	55	84.6667	32.67	0.1	232.5	30	7.75	5.8125	4.65	3.875	3.1	2.58333	0	0			24	0	0	24	1	0		53	1	11625	16.4	7.38	5762.3	431	5.4	18.2	0	18.2
	14								135	52	79.6667											10	0.0359			28	1.0052	4.1436	24	1.16667	4
	14								142	54	83.3333											20	0.0988			31	3.0628	7.6916	24	1.29167	7
	14								144	55	84.6667											30	0.1494			36	5.3784	13.7928	24	1.5	12
	14								135	55	81.6667											40	0.1656			35	5.796	12.8216	24	1.45833	11
	14								129	66	87											50	0.1636			35	5.726	12.7996	24	1.45833	11
	14								137	54	81.6667											60	0.1615			34	5.491	11.615	24	1.41667	10		49			16.3	11.76	5586	450	6.4	20.4	2.2	18.2
	14								150	56	87.3333											75	0.1595			34	5.423	11.595	24	1.41667	10
	14								150	57	88											90	0.1574			34	5.3516	11.574	24	1.41667	10
	14								141	57	85											120	0.1553			35	5.4355	12.7083	24	1.45833	11
	14								145	55	85											150	0.1533			32	4.9056	9.2264	24	1.33333	8
	14								151	57	88.3333											180	0.1512			33	4.9896	10.3608	24	1.375	9
	14								125	54	77.6667											210	0.1491			33	4.9203	10.3419	24	1.375	9
	14								144	55	84.6667											240	0.1471			32	4.7072	9.1768	24	1.33333	8
	14								145	56	85.6667											300	0.127	339	339	32	4.064	9.016	24	1.33333	8		56			11.8	12.31	6927.7	598	9.2	20	1.8	18.2
Case 32	15	111.5	55	140	1	82.5	170	65	117	65	82.3333	28.55	0.1	247.5	30	8.25	6.1875	4.95	4.125	3.3	2.75	0	0			28	0	0	28	1	0		94	1	12375	70.5	59.68	7181.7	622	12	16.9	3.3	16.9
	15								117	65	82.3333											10	0.0763			32	2.4416	4.3052	28	1.14286	4
	15								120	60	80											20	0.1694			35	5.929	8.1858	28	1.25	7
	15								125	57	79.6667											30	0.2193			38	8.3334	12.193	28	1.35714	10
	15								126	58	80.6667											40	0.1996			36	7.1856	9.5968	28	1.28571	8
	15								127	60	82.3333											50	0.2331			34	7.9254	7.3986	28	1.21429	6
	15								127	56	79.6667											60	0.2494			34	8.4796	7.4964	28	1.21429	6		85			48.4	49.16	7717.1	631	13.3	18.75	5.5	16.9
	15								140	70	93.3333											75	0.266			34	9.044	7.596	28	1.21429	6
	15								165	72	103											90	0.283			34	9.622	7.698	28	1.21429	6
	15								137	64	88.3333											120	0.2619			35	9.1665	8.8333	28	1.25	7
	15								145	65	91.6667											150	0.2789			34	9.4826	7.6734	28	1.21429	6
	15								155	69	97.6667											180	0.2393			34	8.1362	7.4358	28	1.21429	6
	15								163	74	103.667											210	0.2372			33	7.8276	6.186	28	1.17857	5
	15								164	72	102.667											240	0.2351			35	8.2285	8.6457	28	1.25	7
	15								155	70	98.3333											300	0.2331	177	177	32	7.4592	4.9324	28	1.14286	4		116			56.4	51.9	7251.4	653	13.4	23.1	6.2	16.9
LiO 1	16	133.5	22	140	0	79	185	104	120	85	96.6667	23.08	0.1	237	30	7.9	5.925	4.74	3.95	3.16	2.63333	0	0			40	0	0	40	1	0		5	0	11850	44.6	12.98	4455	1033	30	26.8	1.85	24.95		345.5
	16							104														10	0.0547			39	2.1333	0	40	0.975	0										26.3	1.35	24.95		326
	16							106														20	0.1064			42	4.4688	2.2128	40	1.05	2										26.7	1.75	24.95		309
	16							100														30	0.1324			46	6.0904	6.7944	40	1.15	6										27.6	2.65	24.95		305
	16							101														40	0.1447			46	6.6562	6.8682	40	1.15	6										28.3	3.35	24.95		308
	16							98														50	0.1426			46	6.5596	6.8556	40	1.15	6										28.1	3.15	24.95		307
	16							99	120	80	93.3333											60	0.1262			45	5.679	5.631	40	1.125	5		5			42.9	7.77	3942			28.1	3.15	24.95		307
	16							94														75	0.1242			46	5.7132	6.7452	40	1.15	6										27.5	2.55	24.95		302
	16							92														90	0.1508			45	6.786	5.754	40	1.125	5										27.1	2.15	24.95		299
	16							93														120	0.1488			45	6.696	5.744	40	1.125	5										26.8	1.85	24.95		301
	16							88														150	0.1467			44	6.4548	4.5868	40	1.1	4										27.7	2.75	24.95		301
	16							91														180	0.1161			43	4.9923	3.3483	40	1.075	3										27	2.05	24.95		302
	16							90														210	0.114			45	5.13	5.57	40	1.125	5										27.2	2.25	24.95		305
	16							83														240	0.1261			43	5.4223	3.3783	40	1.075	3										26.9	1.95	24.95		306
	16							91	120	80	93.3333											300	0.0824	380	380	44	3.6256	4.3296	40	1.1	4		5			41.6	36.64	4088	970	15	27.9	2.95	24.95		309
LiO2	17	158.5	23	140	0	69	182	104.5	130	85	100	20.83	0.1	207	30	6.9	5.175	4.14	3.45	2.76	2.3	0	0			37.5	0	0	37.5	1	0		7	0	10350	69.4	34.6	5374	855	21	28.65	-0.75	29.4		248
	17							100.17														10	0.0408			39	1.5912	1.5612	37.5	1.04	1.5										28.8	-0.6	29.4		239
	17							103.03														20	0.0387			43	1.6641	5.71285	37.5	1.14667	5.5										30.3	0.9	29.4		240
	17							101.44														30	0.0879			44	3.8676	7.07135	37.5	1.17333	6.5										31.1	1.7	29.4		229
	17							102.08														40	0.1259			44	5.5396	7.31835	37.5	1.17333	6.5										32	2.6	29.4		229
	17							100.17														50	0.1101			43	4.7343	6.10555	37.5	1.14667	5.5										31.9	2.5	29.4		232
	17							99.54	125	80	95											60	0.0684			44	3.0096	6.9446	37.5	1.17333	6.5		6			67.7	26.62	5283			32.4	3	29.4		234
	17							97.32														75	0.0923			44	4.0612	7.09995	37.5	1.17333	6.5										31.3	1.9	29.4		228
	17							92.57														90	0.1169			44	5.1436	7.25985	37.5	1.17333	6.5										30.3	0.9	29.4		229
	17							90														120	0.1147			43	4.9321	6.13085	37.5	1.14667	5.5										30	0.6	29.4		221
	17							88.76														150	0.0728			43	3.1304	5.9004	37.5	1.14667	5.5										29.8	0.4	29.4		237
	17							89.08														180	0.0706			46	3.2476	9.1001	37.5	1.22667	8.5										30	0.6	29.4		230
	17							85.59														210	0.0556			43	2.3908	5.8058	37.5	1.14667	5.5										30.5	1.1	29.4		244
	17							81.15														240	0.0792			42	3.3264	4.8564	37.5	1.12	4.5										30	0.6	29.4		237
	17							82.1	125	75	91.6667											300	0.0902	690	690	42	3.7884	4.9059	37.5	1.12	4.5		6			68.6	36.58	4453	386	7.8	29.2	-0.2	29.4		231
LiO 3	18	140.5	28	140	0	77	181	90	125	80	95	23.5	0.1	231	30	7.7	5.775	4.62	3.85	3.08	2.56667	0	0			41.5	0	0	41.5	1	0		5	0	11550	59.5	34.82	4479	656	24	29.3	0.3	29		150
	18							90														10	0.0295			42	1.239	0.51475	41.5	1.01205	0.5										30	1	29		153
	18							90														20	0.0666			46	3.0636	4.7997	41.5	1.10843	4.5										31.9	2.9	29		145
	18							87														30	0.1196			47	5.6212	6.1578	41.5	1.13253	5.5										32.9	3.9	29		144
	18							90														40	0.1317			45	5.9265	3.96095	41.5	1.08434	3.5										31.9	2.9	29		144
	18							87														50	0.1296			47	6.0912	6.2128	41.5	1.13253	5.5										32	3	29		141
	18							90	120	80	93.3333											60	0.1275			47	5.9925	6.20125	41.5	1.13253	5.5		5			39.4	28.12	4325			32.3	3.3	29		137
	18							90														75	0.0973			47	4.5731	6.03515	41.5	1.13253	5.5										32.3	3.3	29		139
	18							90														90	0.1233			46	5.6718	5.05485	41.5	1.10843	4.5										30.7	1.7	29		138
	18							89														120	0.1356			46	6.2376	5.1102	41.5	1.10843	4.5										31.2	2.2	29		148
	18							90														150	0.1627			47	7.6469	6.39485	41.5	1.13253	5.5										30.4	1.4	29		147
	18							90														180	0.1756			47	8.2532	6.4658	41.5	1.13253	5.5										30.3	1.3	29		146
	18							90														210	0.1585			47	7.4495	6.37175	41.5	1.13253	5.5										30.3	1.3	29		148
	18							89														240	0.1417			47	6.6599	6.27935	41.5	1.13253	5.5										30.1	1.1	29		141
	18							90	125	70	88.3333											300	0.1396	290	290	47	6.5612	6.2678	41.5	1.13253	5.5		5			57.6	17.85	3786	705	18	31.3	2.3	29		151
LiO 4	19	135	27	140	0	90	183	90	135	70	91.6667	26.87	0.1	270	30	9	6.75	5.4	4.5	3.6	3	0	0			39.5	0	0	39.5	1	0			0	13500	51.5	25.67	4568	908	27	27.05	0.15	26.9		192
	19							90														10	0.0228			41	0.9348	1.5342	39.5	1.03797	1.5										27.8	0.9	26.9		184
	19							89														20	0.0723			44	3.1812	4.82535	39.5	1.11392	4.5										29.1	2.2	26.9		182
	19							88														30	0.1251			46	5.7546	7.31315	39.5	1.16456	6.5										29.6	2.7	26.9		175
	19							90														40	0.1517			45	6.8265	6.33435	39.5	1.13924	5.5										28.9	2	26.9		173
	19							87														50	0.1498			45	6.741	6.3239	39.5	1.13924	5.5										29	2.1	26.9		174
	19							86	130	65	86.6667											60	0.1479			45	6.6555	6.31345	39.5	1.13924	5.5		5			42.6	27.57	4549			28.7	1.8	26.9		169
	19							85														75	0.1459			47	6.8573	8.59425	39.5	1.18987	7.5										29.3	2.4	26.9		174
	19							88														90	0.1156			44	5.0864	5.0202	39.5	1.11392	4.5										29	2.1	26.9		170
	19							84														120	0.1137			45	5.1165	6.12535	39.5	1.13924	5.5										29	2.1	26.9		161
	19							81														150	0.0844			47	3.9668	8.133	39.5	1.18987	7.5										30.7	3.8	26.9		178
	19							82														180	0.096		830	45	4.32	6.028	39.5	1.13924	5.5										29.8	2.9	26.9		188
	19							81														210	0.0541			45	2.4345	5.79755	39.5	1.13924	5.5										30.8	3.9	26.9		186
	19							80														240	0.0787			44	3.4628	4.85415	39.5	1.11392	4.5										28.9	2	26.9		181
	19							79	125	65	85											300	0.0504	1160	1160	45	2.268	5.7772	39.5	1.13924	5.5		5			44.3	23.84	4361	336	4.6	30.3	3.4	26.9		190
LiO 5	20	137.5	24	140	0	90	186	95.5	130	80	96.6667	26.01	0.1	270	30	9	6.75	5.4	4.5	3.6	3	0	0			42	0	0	42	1	0		5	0	13500	57.1	25.28	5056	816	16	28	0.1	27.9		238
	20							95														10	0.0843			44	3.7092	2.1686	42	1.04762	2										28.8	0.9	27.9		228
	20							96														20	0.0824			46	3.7904	4.3296	42	1.09524	4										30.5	2.6	27.9		231
	20							95														30	0.1377			49	6.7473	7.9639	42	1.16667	7										31.4	3.5	27.9		216
	20							97														40	0.1657			48	7.9536	6.9942	42	1.14286	6										31.1	3.2	27.9		214
	20							95														50	0.1637			48	7.8576	6.9822	42	1.14286	6										31.2	3.3	27.9		211
	20							94	130	80	96.6667											60	0.1468		790	48	7.0464	6.8808	42	1.14286	6		5			50.8	17.5	4886			31.2	3.3	27.9		217
	20							91														75	0.1301			49	6.3749	7.9107	42	1.16667	7										32.4	4.5	27.9		224
	20							92														90	0.1429			48	6.8592	6.8574	42	1.14286	6										31.1	3.2	27.9		226
	20							90														120	0.1117			48	5.3616	6.6702	42	1.14286	6										31.5	3.6	27.9		228
	20							90														150	0.0956			48	4.5888	6.5736	42	1.14286	6										31.9	4	27.9		227
	20							90														180	0.1223		1320	51	6.2373	10.1007	42	1.21429	9										31.1	3.2	27.9		218
	20							91														210	0.106			53	5.618	12.166	42	1.2619	11										31.2	3.3	27.9		229
	20							90														240	0.104			52	5.408	11.04	42	1.2381	10										30.7	2.8	27.9		223
	20							85	130	80	96.6667											300	0.0603	1610	1610	52	3.1356	10.603	42	1.2381	10		5			52.5	16.85	4133.8	296	3.4	31.6	3.7	27.9		236
LiO 6	21	128.5	40	140	1	64	164	67	120	70	86.6667	23.795	0.1	192	30	6.4	4.8	3.84	3.2	2.56	2.13333	0	0			35.5	0	0	35.5	1	0		5	0	9600	8.9	42.07	3715	253	5.6	23.2	-0.1	23.3		288
	21							65														10	0.0168			38	0.6384	2.542	35.5	1.07042	2.5										24.2	0.9	23.3		288
	21							66														20	0.0676			41	2.7716	5.8718	35.5	1.15493	5.5										25.6	2.3	23.3		267
	21							63														30	0.1074			42	4.5108	7.1981	35.5	1.1831	6.5										26.2	2.9	23.3		259
	21							64														40	0.0906			42	3.8052	7.0889	35.5	1.1831	6.5										26.1	2.8	23.3		256
	21							65														50	0.1169			40	4.676	5.02605	35.5	1.12676	4.5										24.2	0.9	23.3		247
	21							65	110	60	76.6667											60	0.0718		740	41	2.9438	5.8949	35.5	1.15493	5.5		5			10.9	34.07	3174			25.8	2.5	23.3		260
	21							66														75	0.0556			42	2.3352	6.8614	35.5	1.1831	6.5										25.8	2.5	23.3		257
	21							62														90	0.1093			41	4.4813	6.10115	35.5	1.15493	5.5										24.5	1.2	23.3		267
	21							64														120	0.0242			41	0.9922	5.6331	35.5	1.15493	5.5										27.4	4.1	23.3		273
	21							64														180	0.0758			40	3.032	4.8411	35.5	1.12676	4.5										24.2	0.9	23.3		291
	21							61														210	-0.0062			41	-0.2542	5.4659	35.5	1.15493	5.5										26.3	3	23.3		269
	21							63														240	-0.0334			42	-1.4028	6.2829	35.5	1.1831	6.5										27.7	4.4	23.3		267
	21							65	110	65	80											300	-0.011	1040	1040	41	-0.451	0	41	1	0		5			10.9	28.89	3083	246	3	26	2.7	23.3		281
LiO 4326	22	144.5	22	140	0	105	176	78	135	80	98.3333	33.897	0.1	315	30	10.5	7.875	6.3	5.25	4.2	3.5	0	0			41	0	0	41	1	0		5	0	15750	78.4	16.61	4967	819	21	28.5	0.1	28.4		406
	22							73														10	0.105			43	4.515	2.21	41	1.04878	2										28.3	-0.1	28.4		386
	22							72														20	0.2015			46	9.269	6.0075	41	1.12195	5										29.6	1.2	28.4		372
	22							71														30	0.245			49	12.005	9.96	41	1.19512	8										30.8	2.4	28.4		364
	22							74														40	0.2432			49	11.9168	9.9456	41	1.19512	8										30	1.6	28.4		363
	22							72														50	0.2414			49	11.8286	9.9312	41	1.19512	8										30.3	1.9	28.4		354
	22							73	130	80	96.6667											60	0.2395			48	11.496	8.6765	41	1.17073	7		5			66.3	7.24	4201			30.1	1.7	28.4		355
	22							72														75	0.2377			49	11.6473	9.9016	41	1.19512	8										29.8	1.4	28.4		360
	22							74														90	0.2206			49	10.8094	9.7648	41	1.19512	8										29.8	1.4	28.4		359
	22							74														120	0.2188			48	10.5024	8.5316	41	1.17073	7										29.1	0.7	28.4		358
	22							72														150	0.2322			48	11.1456	8.6254	41	1.17073	7										29.3	0.9	28.4		358
	22							69														180	0.2002			50	10.01	10.8018	41	1.21951	9										29.8	1.4	28.4		364
	22							70														210	0.2133			48	10.2384	8.4931	41	1.17073	7										29.1	0.7	28.4		362
	22							70														240	0.1966			46	9.0436	5.983	41	1.12195	5										28.6	0.2	28.4		365
	22							71	140	80	100											300	0.1948	360	360	47	9.1556	7.1688	41	1.14634	6		5			63.5	16.81	3803	857	15	29	0.6	28.4		373
LiO 4327	23	140.5	32	140	1	78	155	69	105	65	78.3333	32.46	0.1	234	30	7.8	5.85	4.68	3.9	3.12	2.6	0	0			36	0	0	36	1	0			0	11700	50.9	12.99	5426	322	4.1	25.6	-0.1	25.7		217
	23							73														10	0.0164			40	0.656	4.0656	36	1.11111	4										27.9	2.2	25.7		225
	23							69														20	0.0926			41	3.7966	5.463	36	1.13889	5										28.7	3	25.7		220
	23							72														30	0.161			45	7.245	10.449	36	1.25	9										29.7	4	25.7		218
	23							70														40	0.2193			45	9.8685	10.9737	36	1.25	9										29.2	3.5	25.7		184
	23							68														50	0.217			45	9.765	10.953	36	1.25	9										29.3	3.6	25.7		204
	23							68	110	70	83.3333											60	0.2147			44	9.4468	9.7176	36	1.22222	8		5			47.6	11.65	5846			29.4	3.7	25.7		212
	23							67														75	0.2123			46	9.7658	12.123	36	1.27778	10										29	3.3	25.7		213
	23							66														90	0.1946			44	8.5624	9.5568	36	1.22222	8										29.2	3.5	25.7		197
	23							65														120	0.1623			45	7.3035	10.4607	36	1.25	9										28.8	3.1	25.7		205
	23							62														150	0.1454			44	6.3976	9.1632	36	1.22222	8										29	3.3	25.7		223
	23							63														180	0.1432			46	6.5872	11.432	36	1.27778	10										28.7	3	25.7		221
	23							61														210	0.1702			45	7.659	10.5318	36	1.25	9										28.2	2.5	25.7		224
	23							62														240	0.1679		385	46	7.7234	11.679	36	1.27778	10										28.6	2.9	25.7		235
	23							62	110	65	80											300	0.1806	440	440	42	7.5852	7.0836	36	1.16667	6		5			44.6	9.92	6270	673	8.3	28.1	2.4	25.7		211
LiO 4328	24	135.5	21	140	0	70	183	85.5	115	75	88.33	20.9	0.1	210	30	7	5.25	4.2	3.5	2.8	2.33333	0	0			40	0	0	40	1	0		5	0	10500	18.8	51.94	4627.8	685	15	26.3	-0.4	26.7		236.5
	24							85														10	0.0297			42	1.2474	2.0594	40	1.05	2										27	0.3	26.7		234
	24							87														20	0.0406			45	1.827	5.203	40	1.125	5										28.2	1.5	26.7		227
	24							85														30	0.0926			47	4.3522	7.6482	40	1.175	7										29.8	3.1	26.7		222
	24							86														40	0.1187			46	5.4602	6.7122	40	1.15	6										29.1	2.4	26.7		225
	24							84														50	0.1023			47	4.8081	7.7161	40	1.175	7										29.3	2.6	26.7		223
	24							84	120	78	92											60	0.1001			46	4.6046	6.6006	40	1.15	6		5			19.7	51.12	3849			29.2	2.5	26.7		221
	24							76														75	0.1265			44	5.566	4.506	40	1.1	4										27.9	1.2	26.7		218
	24							76														90	0.1389			44	6.1116	4.5556	40	1.1	4										27.7	1	26.7		216
	24							77														120	0.1367			44	6.0148	4.5468	40	1.1	4										27.9	1.2	26.7		217
	24							78														150	0.1057			44	4.6508	4.4228	40	1.1	4										27.6	0.9	26.7		224
	24							76														180	0.1178			43	5.0654	3.3534	40	1.075	3										27.4	0.7	26.7		225
	24							78														210	0.1301			43	5.5943	3.3903	40	1.075	3										27.2	0.5	26.7		217
	24							75														240	0.1134			44	4.9896	4.4536	40	1.1	4										27.4	0.7	26.7		224
	24							80	125	75	91.67											300	0.0971	420	420	43	4.1753	3.2913	40	1.075	3		5			18.9	50.89	3465	651	12	27.3	0.6	26.7		225
Lio 2329	25	134	54	140	0	89	185	63	135	85	101.667	26	0.1	267	30	8.9	6.675	5.34	4.45	3.56	2.96667	0	0			38	0	0	38	1	0		5	0	13350	23.4	18.35	3745	933	16	26.1	0	26.1		216
	25							63														10	0.0353			39	1.3767	1.0353	38	1.02632	1										27.1	1	26.1		216
	25							65														20	0.0462			41	1.8942	3.1386	38	1.07895	3										28	1.9	26.1		205
	25							62														30	0.0973			43	4.1839	5.4865	38	1.13158	5										29.4	3.3	26.1		198
	25							62														40	0.1091			42	4.5822	4.4364	38	1.10526	4										29	2.9	26.1		199
	25							62														50	0.1072			42	4.5024	4.4288	38	1.10526	4										28.1	2	26.1		199
	25							62	135	80	98.3333											60	0.1192		330	42	5.0064	4.4768	38	1.10526	4		5			21.4	20.13	3534			28.4	2.3	26.1		196
	25							64														75	0.1313			42	5.5146	4.5252	38	1.10526	4										27.9	1.8	26.1		194
	25							61														90	0.1294			41	5.3054	3.3882	38	1.07895	3										27.3	1.2	26.1		199
	25							60														120	0.1275		540	40	5.1	2.255	38	1.05263	2										26.9	0.8	26.1		194
	25							60														150	0.1398			41	5.7318	3.4194	38	1.07895	3										26.8	0.7	26.1		198
	25							58														180	0.1236			41	5.0676	3.3708	38	1.07895	3										26.5	0.4	26.1		194
	25							59														210	0.1077			41	4.4157	3.3231	38	1.07895	3										27.4	1.3	26.1		199
	25							60														240	0.1058			42	4.4436	4.4232	38	1.10526	4										27.1	1	26.1		200
	25							59	135	85	101.667											300	0.1038	725	725	41	4.2558	3.3114	38	1.07895	3		5			17.4	28.63	3006	790	5.7	26.9	0.8	26.1		199
LiO 4330	26	129.5	22	140	1	55	160	77	110	75	86.6667	21.48	0.1	165	30	5.5	4.125	3.3	2.75	2.2	1.83333	0	0			39.5	0	0	39.5	1	0		5	0	8250	9.5	21.15	4245	790	32	26	0.2	25.8		256.5
	26							69														10	0.0421			42	1.7682	2.60525	39.5	1.06329	2.5										27.6	1.8	25.8		252
	26							67														20	0.0798			44	3.5112	4.8591	39.5	1.11392	4.5										28.9	3.1	25.8		252
	26							69														30	0.1485			47	6.9795	8.61375	39.5	1.18987	7.5										29.1	3.3	25.8		240
	26							69														40	0.1458			46	6.7068	7.4477	39.5	1.16456	6.5										29.4	3.6	25.8		243
	26							68														50	0.1432			47	6.7304	8.574	39.5	1.18987	7.5										29.5	3.7	25.8		247
	26							67	115	75	88.3333											60	0.1405			46	6.463	7.41325	39.5	1.16456	6.5		5			9.5	18.58	3427.8			28.5	2.7	25.8		239
	26							68														75	0.1678			45	7.551	6.4229	39.5	1.13924	5.5										28.9	3.1	25.8		236
	26							67														90	0.165			45	7.425	6.4075	39.5	1.13924	5.5										28.6	2.8	25.8		237
	26							66														120	0.1473			43	6.3339	4.01555	39.5	1.08861	3.5										28.1	2.3	25.8		233
	26							67														150	0.1596			42	6.7032	2.899	39.5	1.06329	2.5										27.9	2.1	25.8		224
	26							73														180	0.1126			44	4.9544	5.0067	39.5	1.11392	4.5										27.8	2	25.8		233
	26							67														210	0.1244			43	5.3492	3.9354	39.5	1.08861	3.5										27.6	1.8	25.8		230
	26							68														240	0.1364			45	6.138	6.2502	39.5	1.13924	5.5										27.9	2.1	25.8		242
	26							68	117	75	89											300	0.1486	180	180	44	6.5384	5.1687	39.5	1.11392	4.5		5			4.8	18.46	3424.9	647	19	27.1	1.3	25.8		237
LiO 4331	27	135	32	140	1	68	164	95	110	80	90	25.28	0.1	204	30	6.8	5.1	4.08	3.4	2.72	2.26667	0	0			38.5	0	0	38.5	1	0		5	0	10200	57.1	12.49	4891	881	40	24.3	0.4	23.9		216
	27							88														10	0.0744			39	2.9016	0.5372	38.5	1.01299	0.5										25	1.1	23.9		214
	27							89														20	0.113			41	4.633	2.7825	38.5	1.06494	2.5										25.5	1.6	23.9		200
	27							88														30	0.1535			45	6.9075	7.49775	38.5	1.16883	6.5										27	3.1	23.9		196
	27							88														40	0.1511			44	6.6484	6.33105	38.5	1.14286	5.5										26.4	2.5	23.9		194
	27							87														50	0.1342			44	5.9048	6.2381	38.5	1.14286	5.5										26.4	2.5	23.9		194
	27							86	112	80	90.6667											60	0.1462			44	6.4328	6.3041	38.5	1.14286	5.5		5			54.8	14.85	4202			26.2	2.3	23.9		195
	27							89														75	0.1152			45	5.184	7.2488	38.5	1.16883	6.5										27.1	3.2	23.9		197
	27							85														90	0.0716			46	3.2936	8.037	38.5	1.19481	7.5										27.8	3.9	23.9		198
	27							87														120	0.0964			43	4.1452	4.9338	38.5	1.11688	4.5										26	2.1	23.9		205
	27							78														150	0.0669			44	2.9436	5.86795	38.5	1.14286	5.5										25.8	1.9	23.9		211
	27							78														180	0.0645			42	2.709	3.72575	38.5	1.09091	3.5										25.7	1.8	23.9		212
	27							79														210	0.049			43	2.107	4.7205	38.5	1.11688	4.5										25.3	1.4	23.9		208
	27							82														240	0.0731			41	2.9971	2.68275	38.5	1.06494	2.5										24.6	0.7	23.9		199
	27							84	105	70	81.6667											300	0.0707	350	350	40	2.828	1.60605	38.5	1.03896	1.5		5			49.3	11.15	4193	430	12	24.9	1	23.9		205
LiO 4401	28	131	23	140	1	65	174	62	120	75	90	21.469	0.1	195	30	6.5	4.875	3.9	3.25	2.6	2.16667	0	0			40	0	0	40	1	0		5	0	9750	16.4	12.73	4218.9	433	7.4	28.3	0.1	28.2		232
	28							56														10	0.0755			44	3.322	4.302	40	1.1	4										28	-0.2	28.2		223
	28							57														20	0.1438			46	6.6148	6.8628	40	1.15	6										28.8	0.6	28.2		225
	28							56														30	0.2179			47	10.2413	8.5253	40	1.175	7										30	1.8	28.2		218
	28							52														40	0.2154			46	9.9084	7.2924	40	1.15	6										29.3	1.1	28.2		215
	28							57														50	0.2129			48	10.2192	9.7032	40	1.2	8										29.4	1.2	28.2		215
	28							55	115	65	81.6667											60	0.2264			48	10.8672	9.8112	40	1.2	8		5			14.1	7.33	3588			29.2	1	28.2		219
	28							56														75	0.1921			45	8.6445	5.9605	40	1.125	5										28.9	0.7	28.2		217
	28							53														90	0.1895			48	9.096	9.516	40	1.2	8										28.8	0.6	28.2		220
	28							53														120	0.1416		450	47	6.6552	7.9912	40	1.175	7										29.1	0.9	28.2		218
	28							51														150	0.1391			47	6.5377	7.9737	40	1.175	7										29	0.8	28.2		208
	28							52														180	0.1221			47	5.7387	7.8547	40	1.175	7										29	0.8	28.2		218
	28							53														210	0.1341			46	6.1686	6.8046	40	1.15	6										28.7	0.5	28.2		219
	28							55														240	0.1029			46	4.7334	6.6174	40	1.15	6										29.4	1.2	28.2		221
	28							55	110	70	83.3333											300	0.1146	530	530	45	5.157	5.573	40	1.125	5		5			11.4	9.11	3700	408	5.8	29.1	0.9	28.2		217
LiO 4402	29	124	33	140	0	76	182	81.5	120	80	93.3333	22.94	0.1	228	30	7.6	5.7	4.56	3.8	3.04	2.53333	0	0			37	0	0	37	1	0		12	0	11400	137.1	46.23	4399	119	2	25.6		25.6		171
	29							81														10	0.0376			38	1.4288	1.0376	37	1.02703	1										25.6		25.6		167
	29							82														20	0.063			40	2.52	3.189	37	1.08108	3										26.8	1.2	25.6		162
	29							81														30	0.1038			43	4.4634	6.6228	37	1.16216	6										27.7	2.1	25.6		162
	29							78														40	0.0873			42	3.6666	5.4365	37	1.13514	5										28.1	2.5	25.6		155
	29							81														50	0.1144			43	4.9192	6.6864	37	1.16216	6										27.3	1.7	25.6		157
	29							79	120	80	93.3333											60	0.0832			43	3.5776	6.4992	37	1.16216	6		11			116.1	31.29	4128			27.4	1.8	25.6		155
	29							80														75	0.0955			42	4.011	5.4775	37	1.13514	5										27.9	2.3	25.6		153
	29							79														90	0.0935		600	42	3.927	5.4675	37	1.13514	5										28.1	2.5	25.6		163
	29							79														120	0.077			42	3.234	5.385	37	1.13514	5										28.1	2.5	25.6		157
	29							78														150	0.0893			41	3.6613	4.3572	37	1.10811	4										27.7	2.1	25.6		156
	29							73														180	0.0872			40	3.488	3.2616	37	1.08108	3										27	1.4	25.6		157
	29							76														210	0.0852			41	3.4932	4.3408	37	1.10811	4										27	1.4	25.6		155
	29							77														240	0.0688			41	2.8208	4.2752	37	1.10811	4										26.9	1.3	25.6		154
	29							77	120	80	93.3333											300	0.0668	1100	1100	42	2.8056	5.334	37	1.13514	5		10			130.2	42.75	4233.5	290	4	27.3	1.7	25.6		161
LiO 4619	30	136.5	63	140	1	68	151	58.5	140	80	100	29.82	0.1	204	30	6.8	5.1	4.08	3.4	2.72	2.26667	0	0			32	0	0	32	1	0		5	0	10200	27.6	22.46	4620	758	10	23.7	0	23.7		281
	30							59														10	0.0539			35	1.8865	3.1617	32	1.09375	3										25.1	1.4	23.7		275
	30							60														20	0.1186			38	4.5068	6.7116	32	1.1875	6										26.9	3.2	23.7		265
	30							58														30	0.2036			41	8.3476	10.8324	32	1.28125	9										28	4.3	23.7		256
	30							58														40	0.2012			40	8.048	9.6096	32	1.25	8										27.2	3.5	23.7		257
	30							57														50	0.1836			39	7.1604	8.2852	32	1.21875	7										27.1	3.4	23.7		253
	30							60	135	75	95											60	0.1811			40	7.244	9.4488	32	1.25	8		5			28.6	38.38	4326			27.2	3.5	23.7		251
	30							59														75	0.1787			41	7.3267	10.6083	32	1.28125	9										26.7	3	23.7		254
	30							59														90	0.1912			40	7.648	9.5296	32	1.25	8										26.5	2.8	23.7		254
	30							57														120	0.1445		610	39	5.6355	8.0115	32	1.21875	7										27	3.3	23.7		256
	30							60														150	0.1278			40	5.112	9.0224	32	1.25	8										26.9	3.2	23.7		266
	30							59														180	0.1254			39	4.8906	7.8778	32	1.21875	7										26.9	3.2	23.7		264
	30							58														210	0.109			40	4.36	8.872	32	1.25	8										26.9	3.2	23.7		270
	30							59														240	0.0793			40	3.172	8.6344	32	1.25	8										27.5	3.8	23.7		274
	30							63	145	80	101.667											300	0.0769	790	790	38	2.9222	6.4614	32	1.1875	6		5			21.5	28.54	4438	390	3.7	26.8	3.1	23.7		265
Burns 1	31	117.5	46	140	1	88	179	82.2			91.67	27.4648	0.1	211	30	7.03	5.2725	4.218	3.515	2.812	2.34333	0	0			24	0	0	24	1	0		68	1	13200	140.11			883	10	23.1	0	23.1		615
	31							79.57														10	0.0241166			27	0.651148	3.07235	24	1.125	3										24.375	1.275	23.1		566
	31							78.93														20	0.0380112			30	1.14033	6.22807	24	1.25	6										25.2	2.1	23.1		577
	31							78.93														30	0.0731554			31	2.26782	7.51209	24	1.29167	7										25.4	2.3	23.1		565
	31							76.08														40	0.107299			29	3.11168	5.5365	24	1.20833	5										24.35	1.25	23.1		575
	31							77.67														50	0.10541			30	3.1623	6.63246	24	1.25	6										24.275	1.175	23.1		596
	31							78.93			91.67											60	0.113645		360	29	3.2957	5.56822	24	1.20833	5		53			127.98					24.125	1.025	23.1		573
	31							73.86														75	0.137055			29	3.97459	5.68527	24	1.20833	5										23.375	0.275	23.1		514
	31							76.72														90	0.135137			28	3.78384	4.54055	24	1.16667	4										23.075	-0.025	23.1		582
	31							76.08														120	0.154601			28	4.32884	4.61841	24	1.16667	4										22.975	-0.125	23.1		592
	31							75.13														150	0.141911			28	3.97351	4.56764	24	1.16667	4										22.3	-0.8	23.1		554
	31							77.03														180	0.150748			28	4.22095	4.60299	24	1.16667	4										22	-1.1	23.1		563
	31							74.81														210	0.182292			28	5.10417	4.72917	24	1.16667	4										21.55	-1.55	23.1		605
	31							76.4														240	0.136248			29	3.9512	5.68124	24	1.20833	5										22.175	-0.925	23.1		604
	31							77.98			91.67											300	0.0971421	700	700	29	2.81712	5.48571	24	1.20833	5		55			141.2			720	8.293	23.5	0.4	23.1		582
Burns 2	32	111	75	140	0	80	167	64			85	28.6851	0.1	240	30	8	6	4.8	4	3.2	2.66667	0	0			21.5	0	0	21.5	1	0		23	1	12000	73.32			469	4.9	18.675	-0.025	18.7		278
	32							61														10	0.0470019			24	1.12805	2.6175	21.5	1.11628	2.5										19.6	0.9	18.7		264
	32							61														20	0.11207			28	3.13797	7.22846	21.5	1.30233	6.5										20.95	2.25	18.7		262
	32							60														30	0.188553			30	5.65659	10.1027	21.5	1.39535	8.5										21.825	3.125	18.7		248
	32							60														40	0.227959			30	6.83878	10.4377	21.5	1.39535	8.5										21	2.3	18.7		248
	32							60														50	0.238466			29	6.91551	9.28849	21.5	1.34884	7.5										20.975	2.275	18.7		245
	32							61			96.7											60	0.206207		50	29	5.98	9.04655	21.5	1.34884	7.5		18			61.95					20.7	2	18.7		246
	32							60														75	0.189332			29	5.49063	8.91999	21.5	1.34884	7.5										20.75	2.05	18.7		248
	32							59														90	0.158312			29	4.59104	8.68734	21.5	1.34884	7.5										20.975	2.275	18.7		239
	32							59														120	0.12796		300	30	3.8388	9.58766	21.5	1.39535	8.5										21.2	2.5	18.7		247
	32							59														150	0.114409			30	3.43226	9.47247	21.5	1.39535	8.5										21.575	2.875	18.7		259
	32							58														180	0.0745064		640	30	2.23519	9.1333	21.5	1.39535	8.5										22.175	3.475	18.7		261
	32							59														210	0.0722451			30	2.16735	9.11408	21.5	1.39535	8.5										21.8	3.1	18.7		265
	32							57														240	0.0964685		1040	29	2.79759	8.22351	21.5	1.34884	7.5										21.65	2.95	18.7		264
	32							57			103.33											300	0.0729279	1450	1450	29	2.11491	8.04696	21.5	1.34884	7.5		20			64.37			131	1.6	21.8	3.1	18.7		274
Burns 3	33	133.5	56	140	1	100	190	71			93.33	27.7008	0.1	300	30	10	7.5	6	5	4	3.33333	0	0			33.5	0	0	33.5	1	0		86	1	15000	61.91			661	14	22.925	0.025	22.9		218.5
	33							71														10	0.155158			34	5.27536	0.577579	33.5	1.01493	0.5										22.55	-0.35	22.9		197
	33							73														20	0.231058			38	8.78019	5.53976	33.5	1.13433	4.5										23.35	0.45	22.9		189
	33							71														30	0.292349			41	11.9863	9.69262	33.5	1.22388	7.5										24.6	1.7	22.9		185
	33							71														40	0.290596			40	11.6238	8.38887	33.5	1.19403	6.5										23.65	0.75	22.9		185
	33							70														50	0.288844			41	11.8426	9.66633	33.5	1.22388	7.5										24.05	1.15	22.9		186
	33							70			90.33											60	0.287091			40	11.4836	8.36609	33.5	1.19403	6.5		69			41.94					23.7	0.8	22.9		185
	33							70														75	0.292176			39	11.3949	7.10697	33.5	1.16418	5.5										24.05	1.15	22.9		181
	33							69														90	0.293338			39	11.4402	7.11336	33.5	1.16418	5.5										22.75	-0.15	22.9		179
	33							69														120	0.291585			38	11.0802	5.81213	33.5	1.13433	4.5										22.85	-0.05	22.9		181
	33							73														150	0.267401			36	9.62643	3.1685	33.5	1.07463	2.5										23.15	0.25	22.9		186
	33							73														180	0.214494		415	37	7.93629	4.25073	33.5	1.10448	3.5										24.3	1.4	22.9		194
	33							70														210	0.173006			42	7.26624	9.97055	33.5	1.25373	8.5										25.45	2.55	22.9		199
	33							73														240	0.107445			40	4.29781	7.19839	33.5	1.19403	6.5										25.3	2.4	22.9		211
	33							71			99.33											300	0.198995	600	600	37	7.36283	4.19648	33.5	1.10448	3.5		82			42.26			541	8.6	23.35	0.45	22.9		191
Burns 4	34	103.5	28	140	0	95	195	76.5			81.67	24.9836	0.1	285	30	9.5	7.125	5.7	4.75	3.8	3.16667	0	0			25	0	0	25	1	0		87	1	14250	21.51			418	10	19.525	0.025	19.5		295
	34							75														10	0.0670141			28	1.8764	3.20104	25	1.12	3										20.2	0.7	19.5		289
	34							76														20	0.118259			32	3.78427	7.82781	25	1.28	7										22	2.5	19.5		271
	34							77														30	0.181135			35	6.33972	11.8113	25	1.4	10										22.4	2.9	19.5		273
	34							76														40	0.205689			35	7.19912	12.0569	25	1.4	10										21.6	2.1	19.5		263
	34							75														50	0.204033			34	6.93712	10.8363	25	1.36	9										22.4	2.9	19.5		261
	34							77			77.33											60	0.189164			35	6.62073	11.8916	25	1.4	10		72			12.2					22.2	2.7	19.5		259
	34							75														75	0.105374			36	3.79348	12.1591	25	1.44	11										23.75	4.25	19.5		266
	34							77														90	0.0699743			36	2.51907	11.7697	25	1.44	11										24.95	5.45	19.5		289
	34							77														120	0.0324539		1100	37	1.2008	12.3894	25	1.48	12										25.05	5.55	19.5		321
	34							76														150	0.115688			35	4.04907	11.1569	25	1.4	10										22.75	3.25	19.5		275
	34							75														180	0.138012			33	4.55439	9.1041	25	1.32	8										22.75	3.25	19.5		280
	34							74														210	0.136378			33	4.50047	9.09102	25	1.32	8										22.175	2.675	19.5		271
	34							74														240	0.134744			34	4.5813	10.2127	25	1.36	9										22.3	2.8	19.5		268
	34							73			81.67											300	0.0826635	1265	1265	33	2.7279	8.66131	25	1.32	8		72			21.07			481	5.7	22.75	3.25	19.5		294
Burns 5	35	96.5	75	140	0	90	180	100			78.33	27.7778	0.1	270	30	9	6.75	5.4	4.5	3.6	3	0	0			21.5	0	0	21.5	1	0		64	1	13500	29.9			680	10	17.3	0	17.3		492
	35							98														10	0.022046			27	0.595242	5.62125	21.5	1.25581	5.5										19.05	1.75	17.3		468
	35							99														20	0.0457685			25	1.14421	3.66019	21.5	1.16279	3.5										18.85	1.55	17.3		464
	35							100														30	0.0787698			30	2.36309	9.16954	21.5	1.39535	8.5										19.35	2.05	17.3		448
	35							99														40	0.116747			28	3.26891	7.25885	21.5	1.30233	6.5										19.6	2.3	17.3		447
	35							98														50	0.127739			28	3.5767	7.3303	21.5	1.30233	6.5										19.15	1.85	17.3		447
	35							99			78.33											60	0.125916			27	3.39975	6.19254	21.5	1.25581	5.5		55			20.88					19.75	2.45	17.3		445
	35							101														75	0.109698			28	3.07155	7.21304	21.5	1.30233	6.5										18.8	1.5	17.3		442
	35							101														90	0.107876			27.5	2.96658	6.64725	21.5	1.27907	6										18.625	1.325	17.3		442
	35							97														120	0.121204		200	27	3.27252	6.16662	21.5	1.25581	5.5										18.45	1.15	17.3		437
	35							98														150	0.10423			27	2.81421	6.07327	21.5	1.25581	5.5										18.25	0.95	17.3		424
	35							96														180	0.0400318			29	1.16092	7.80024	21.5	1.34884	7.5										20.5	3.2	17.3		461
	35							95														210	0.0496433			28	1.39001	6.82268	21.5	1.30233	6.5										18.3	1	17.3		451
	35							96														240	0.0478456			28	1.33968	6.811	21.5	1.30233	6.5										19.35	2.05	17.3		460
	35							95			86.67											300	0.0346778	430	430	27	0.9363	5.69073	21.5	1.25581	5.5		50			24.12			611	8.5	20.15	2.85	17.3		457
Burns 6	36	137.5	27	140	0	100	180	89.5			91.67	30.8642	0.1	300	30	10	7.5	6	5	4	3.33333	0	0			29	0	0	29	1	0		31	1	15000	195.11			790	18	22.45	-0.05	22.5		405
	36							88														10	0.074261			33	2.45061	4.29704	29	1.13793	4										23.4	0.9	22.5		379
	36							89														20	0.132979			35	4.65428	6.79788	29	1.2069	6										24.8	2.3	22.5		379
	36							89														30	0.167994			39	6.55178	11.6799	29	1.34483	10										26.35	3.85	22.5		379
	36							91														40	0.175516			37	6.49408	9.40413	29	1.27586	8										25.35	2.85	22.5		361
	36							89														50	0.173856			38	6.60654	10.5647	29	1.31034	9										25.1	2.6	22.5		354
	36							92			95											60	0.181321			37	6.70887	9.45057	29	1.27586	8		25			183.3					25.25	2.75	22.5		354
	36							90														75	0.177885			36	6.40386	8.24519	29	1.24138	7										25	2.5	22.5		354
	36							89														90	0.166668			38	6.33339	10.5	29	1.31034	9										24.6	2.1	22.5		313
	36							90														120	0.110535			39	4.31085	11.1053	29	1.34483	10										24.9	2.4	22.5		332
	36							89														150	0.163141			39	6.36251	11.6314	29	1.34483	10										24.95	2.45	22.5		354
	36							89														180	0.161156		250	37	5.96279	9.28925	29	1.27586	8										24.55	2.05	22.5		361
	36							87														210	0.159348			36	5.73653	8.11544	29	1.24138	7										24.55	2.05	22.5		361
	36							88			80											240	0.157687	380	380	38	5.9921	10.4192	29	1.31034	9		23			201.13			517	14	23.35	0.85	22.5		354
Burns 7	37	96	50	140	0	100	185	114			70	29.2184	0.1	300	30	10	7.5	6	5	4	3.33333	0	0			16	0	0	16	1	0		202	1	15000	70.64			639	13	12.575	-0.025	12.6		315
	37							114														10	0.0134538			19	0.255622	3.04036	16	1.1875	3										14	1.4	12.6		149
	37							115														20	0.0593206			21	1.24573	5.2966	16	1.3125	5										14.9	2.3	12.6		141
	37							116														30	0.108288			23	2.49062	7.75801	16	1.4375	7										15.65	3.05	12.6		140
	37							115														40	0.0822829			24	1.97479	8.65826	16	1.5	8										15.55	2.95	12.6		144
	37							116														50	0.0778407		50	24	1.86818	8.62273	16	1.5	8										14.25	1.65	12.6		147
	37							119			73.67											60	0.0303846			24	0.729231	8.24308	16	1.5	8		183			96.91					16.525	3.925	12.6		147
	37							113														75	0.0998001			23	2.2954	7.6986	16	1.4375	7										15.675	3.075	12.6		140
	37							113														90	0.100589			23	2.31356	7.70413	16	1.4375	7										14.7	2.1	12.6		137
	37							113														120	0.11123		100	23	2.55828	7.77861	16	1.4375	7										14.575	1.975	12.6		124
	37							112														150	0.109523			22	2.40951	6.65714	16	1.375	6										13.55	0.95	12.6		135
	37							112														180	0.107816		175	22	2.37196	6.6469	16	1.375	6										14.275	1.675	12.6		141
	37							110														210	0.0673756			22	1.48226	6.40425	16	1.375	6										14.35	1.75	12.6		139
	37							108														240	0.0775327		235	23	1.78325	7.54273	16	1.4375	7										13.45	0.85	12.6		140
	37							113			85											300	0.00545183	360	360	24	0.130844	8.04361	16	1.5	8		171			83.09			683	12	14.425	1.825	12.6		163
Burns 8	38	105	31	140	0	115	182	60			102.33	34.718	0.1	345	30	11.5	8.625	6.9	5.75	4.6	3.83333	0	0			22.5	0	0	22.5	1	0		311	1	17250	2026			653	11	20.925	0.025	20.9		325
	38							60														10	0.0405437			27	1.09468	4.68245	22.5	1.2	4.5										23.15	2.25	20.9		317
	38							61														20	0.0859854			30	2.57956	8.14489	22.5	1.33333	7.5										23.55	2.65	20.9		310
	38							59														30	0.162353			34	5.51999	13.3671	22.5	1.51111	11.5										25.05	4.15	20.9		319
	38							61														40	0.160728			33	5.30403	12.1876	22.5	1.46667	10.5										25.025	4.125	20.9		322
	38							60														50	0.143005			32	4.57616	10.8585	22.5	1.42222	9.5										25.35	4.45	20.9		314
	38							60			91.67											60	0.173555		600	33	5.72733	12.3223	22.5	1.46667	10.5		269			1570					24.575	3.675	20.9		312
	38							59														75	0.179218			32	5.73499	11.2026	22.5	1.42222	9.5										23.45	2.55	20.9		316
	38							60														90	0.136791			32	4.37732	10.7995	22.5	1.42222	9.5										23.75	2.85	20.9		293
	38							61														120	0.175934			33	5.80584	12.3473	22.5	1.46667	10.5										23.05	2.15	20.9		334
	38							59														150	0.161817			31	5.01634	9.87545	22.5	1.37778	8.5										23.65	2.75	20.9		310
	38							61														180	0.201878			31	6.25823	10.216	22.5	1.37778	8.5										23.075	2.175	20.9		303
	38							61														210	0.158603			31	4.91669	9.84812	22.5	1.37778	8.5										23.15	2.25	20.9		316
	38							60														240	0.169419			32	5.42141	11.1095	22.5	1.42222	9.5										23.3	2.4	20.9		312
	38							60			94.33											300	0.167794	1080	1080	32	5.36942	11.094	22.5	1.42222	9.5		260			1537			566	9	24.475	3.575	20.9		312
Burns 9	39	123	40	140	1	105	166	75			73.33	38.1042	0.1	315	30	10.5	7.875	6.3	5.25	4.2	3.5	0	0			30	0	0	30	1	0		52	1	15750	2395			833	23	21.425	0	21.425		270
	39							75														10	0.053414			32	1.70925	2.10683	30	1.06667	2										22.3	0.875	21.425
	39							74														20	0.122051			36	4.39385	6.73231	30	1.2	6										23.65	2.225	21.425
	39							72														30	0.177998			38	6.76392	9.42398	30	1.26667	8										24.25	2.825	21.425
	39							74														40	0.127933			38	4.86146	9.02347	30	1.26667	8										24.4	2.975	21.425
	39							74														50	0.156366			38	5.94191	9.25093	30	1.26667	8										23.45	2.025	21.425
	39							75			73.33											60	0.154368			37	5.71162	8.08058	30	1.23333	7		45			2279					23.85	2.425	21.425
	39							71														75	0.140299			37	5.19107	7.98209	30	1.23333	7										23.55	2.125	21.425
	39							73														90	0.176558			36	6.3561	7.05935	30	1.2	6										23.025	1.6	21.425
	39							71														120	0.143348			39	5.59057	10.2901	30	1.3	9										23.3	1.875	21.425
	39							72														150	0.124285			40	4.97141	11.2429	30	1.33333	10										23.85	2.425	21.425
	39							71														180	0.135427			40	5.41708	11.3543	30	1.33333	10										23.8	2.375	21.425
	39							72														210	0.123248			36	4.43693	6.73949	30	1.2	6										23.55	2.125	21.425
	39							69														240	0.152427			38	5.79223	9.21942	30	1.26667	8										22.675	1.25	21.425
	39							74			79.67											300	0.106677	400	400	39	4.1604	9.96009	30	1.3	9		45			1475			668	11	23.75	2.325	21.425
Burns 10	40	103	50	140	1	73	167	34			88.67	26.1752	0.1	219	30	7.3	5.475	4.38	3.65	2.92	2.43333	0	0			22	0	0	22	1	0		41	1	10950	23.64			638	12	17.2	0	17.2		295
	40							34														10	0.0417346			25	1.04336	3.1252	22	1.13636	3										18.2	1	17.2		300
	40							33														20	0.102473			27	2.76677	5.51236	22	1.22727	5										18.7	1.5	17.2		291
	40							35														30	0.147867			30	4.43601	9.18294	22	1.36364	8										20.35	3.15	17.2		285
	40							34														40	0.133117			30	3.9935	9.06493	22	1.36364	8										19.95	2.75	17.2		278
	40							34														50	0.142973			29	4.14622	8.00081	22	1.31818	7										20.05	2.85	17.2		283
	40							34			88.67											60	0.128275			29	3.71998	7.89793	22	1.31818	7		34			32.93					19.8	2.6	17.2		277
	40							34														75	0.123651			30	3.70954	8.98921	22	1.36364	8										19.75	2.55	17.2		282
	40							34														90	0.121217			29	3.5153	7.84852	22	1.31818	7										19.65	2.45	17.2		278
	40							33														120	0.130944			30	3.92833	9.04755	22	1.36364	8										19.45	2.25	17.2		278
	40							34														150	0.116376			29	3.37491	7.81463	22	1.31818	7										19.95	2.75	17.2		289
	40							34														180	0.151074			29	4.38114	8.05752	22	1.31818	7										19.55	2.35	17.2		296
	40							33														210	0.0881852			30	2.64556	8.70548	22	1.36364	8										19.3	2.1	17.2		308
	40							34														240	0.097302			29	2.82176	7.68111	22	1.31818	7										19.6	2.4	17.2		305
	40							34			90											300	0.130963	355	355	29	3.79792	7.91674	22	1.31818	7		32			21.49			479	6	19.375	2.175	17.2		304
Burns 11	41	145	35	140	0	83	180	91			98	25.6173	0.1	249	30	8.3	6.225	4.98	4.15	3.32	2.76667	0	0			25.5	0	0	25.5	1	0		117	1	12450	65.59			541	5.7	19.2	0	19.2		305
	41							90														10	0.062805			30	1.88415	4.78262	25.5	1.17647	4.5										20.95	1.75	19.2		112
	41							90														20	0.110299			33	3.63988	8.32724	25.5	1.29412	7.5										22.2	3	19.2		116
	41							90														30	0.133358			35	4.66752	10.7669	25.5	1.37255	9.5										22.9	3.7	19.2		113
	41							90														40	0.131416			34	4.46814	9.61703	25.5	1.33333	8.5										22.6	3.4	19.2		107
	41							88														50	0.251497			34	8.5509	10.6377	25.5	1.33333	8.5										22.175	2.975	19.2		107
	41							91			94											60	0.172629			34	5.8694	9.96735	25.5	1.33333	8.5		98			70.59					22.025	2.825	19.2		104
	41							91														75	0.17794			33	5.87203	8.83455	25.5	1.29412	7.5										21.725	2.525	19.2		109
	41							92														90	0.194934			32	6.23787	7.76707	25.5	1.2549	6.5										21.75	2.55	19.2		104
	41							92														120	0.101953			32	3.26249	7.16269	25.5	1.2549	6.5										21.825	2.625	19.2		103
	41							91														150	0.135451		440	32	4.33443	7.38043	25.5	1.2549	6.5										21.225	2.025	19.2		106
	41							91														180	0.0899658			34	3.05884	9.26471	25.5	1.33333	8.5										22.1	2.9	19.2		103
	41							87														210	0.141359			32	4.5235	7.41884	25.5	1.2549	6.5										21.5	2.3	19.2		104
	41							89														240	0.148083			33	4.88674	8.61062	25.5	1.29412	7.5										21.075	1.875	19.2		135
	41							89			87.67											300	0.154925	720	720	31	4.80269	6.35209	25.5	1.21569	5.5		102			85.73			559	6.2	21.15	1.95	19.2		119
Burns 12	42	117	37	140	0	63	182	66			100.33	19.0194	0.1	189	30	6.3	4.725	3.78	3.15	2.52	2.1	0	0			26.5	0	0	26.5	1	0		49	1	9450	61.02			918	19	18.8375	0.0005	18.837		236
	42							68														10	0.0392514			29	1.13829	2.59813	26.5	1.09434	2.5										19.6	0.763	18.837		246
	42							68														20	0.0443259			30	1.32978	3.65514	26.5	1.13208	3.5										21.05	2.213	18.837		225
	42							68														30	0.124558			32	3.98584	6.18507	26.5	1.20755	5.5										21.7	2.863	18.837		224
	42							69														40	0.128948			31	3.99737	5.08026	26.5	1.16981	4.5										21.05	2.213	18.837		201
	42							66														50	0.0831802			32	2.66177	5.95749	26.5	1.20755	5.5										21.25	2.413	18.837		206
	42							66			93											60	0.149952			32	4.79848	6.32474	26.5	1.20755	5.5		43			58.88					21.15	2.313	18.837		210
	42							63														75	0.137242			32	4.39175	6.25483	26.5	1.20755	5.5										21.25	2.413	18.837		203
	42							63														90	0.156229			32	4.99933	6.35926	26.5	1.20755	5.5										21.05	2.213	18.837		207
	42							64														120	0.13703			31	4.24794	5.11664	26.5	1.16981	4.5										20.95	2.113	18.837		203
	42							65														150	0.141108			32	4.51546	6.27609	26.5	1.20755	5.5										21.45	2.613	18.837		213
	42							62														180	0.128431			31	3.98137	5.07794	26.5	1.16981	4.5										21.15	2.313	18.837		210
	42							63														210	0.126203			32	4.0385	6.19412	26.5	1.20755	5.5										21.35	2.513	18.837		215
	42							63														240	0.097378			32	3.1161	6.03558	26.5	1.20755	5.5										21.875	3.038	18.837		219
	42							65			104.33											300	0.0951825	390	390	32	3.04584	6.0235	26.5	1.20755	5.5		41			63.72			741	9.8	21.825	2.988	18.837		222
Burns 13	43	100	41	140	0	130	182	89			77	39.2465	0.1	390	30	13	9.75	7.8	6.5	5.2	4.33333	0	0			18	0	0	18	1	0		320	1	19500	426			650	12	18.1	0	18.1		571
	43							89														10	0.0477246			22	1.04994	4.1909	18	1.22222	4										20.15	2.05	18.1		572
	43							91														20	0.0838014			25	2.09504	7.58661	18	1.38889	7										21.45	3.35	18.1		531
	43							90														30	0.133759		120	28	3.74527	11.3376	18	1.55556	10										22.6	4.5	18.1		529
	43							92														40	0.173793			27	4.6924	10.5641	18	1.5	9										21.85	3.75	18.1		496
	43							92														50	0.143376			27	3.87114	10.2904	18	1.5	9										22.1	4	18.1		509
	43							92			80.67											60	0.157745		140	27	4.25911	10.4197	18	1.5	9		285			474					21.975	3.875	18.1		498
	43							90														75	0.126536			27	3.41647	10.1388	18	1.5	9										21.85	3.75	18.1		516
	43							91														90	0.166304			27	4.49022	10.4967	18	1.5	9										21.7	3.6	18.1		488
	43							91														120	0.136072		180	27	3.67395	10.2246	18	1.5	9										21.95	3.85	18.1		519
	43							91														150	0.1792			26	4.6592	9.4336	18	1.44444	8										21.775	3.675	18.1		494
	43							91														180	0.204741		215	25	5.11852	8.43319	18	1.38889	7										20.475	2.375	18.1		485
	43							93														210	0.150321			26	3.90834	9.20256	18	1.44444	8										21.025	2.925	18.1		507
	43							91														240	0.133264		250	25	3.33161	7.93285	18	1.38889	7										20.95	2.85	18.1		467
	43							87			76											300	0.11625	400	400	27	3.13874	10.0462	18	1.5	9		294			459			680	13	21	2.9	18.1		497
Burns 14	44	130	44	140	0	87	180	78.5			97.67	26.8519	0.1	261	30	8.7	6.525	5.22	4.35	3.48	2.9	0	0			23.5	0	0	23.5	1	0		140	1	13050	35.96			274	4.5	17.525	0.005	17.52		154
	44							77														10	0.0767919			27	2.07338	3.76877	23.5	1.14894	3.5										19	1.48	17.52		146
	44							78														20	0.11853			30	3.55589	7.27044	23.5	1.2766	6.5										20	2.48	17.52		139
	44							80														30	0.162378			32	5.1961	9.88021	23.5	1.3617	8.5										20.75	3.23	17.52		132
	44							82														40	0.180468			34	6.13591	12.3949	23.5	1.44681	10.5										20.25	2.73	17.52		131
	44							82														50	0.199226			32	6.37524	10.1934	23.5	1.3617	8.5										19.675	2.155	17.52		126
	44							81			94.33											60	0.204612		400	32	6.54757	10.2392	23.5	1.3617	8.5		121			33.56					19.9	2.38	17.52		125
	44							82														75	0.211447			32	6.7663	10.2973	23.5	1.3617	8.5										19.5	1.98	17.52		135
	44							83														90	0.2095			32	6.70401	10.2808	23.5	1.3617	8.5										19.55	2.03	17.52		134
	44							82														120	0.21824		650	31	6.76543	9.1368	23.5	1.31915	7.5										19.35	1.83	17.52		131
	44							83														150	0.227153			31	7.04174	9.20365	23.5	1.31915	7.5										19.05	1.53	17.52		130
	44							84														180	0.18601		800	31	5.76629	8.89507	23.5	1.31915	7.5										19.525	2.005	17.52		140
	44							85														210	0.245465			31	7.60941	9.34099	23.5	1.31915	7.5										18.75	1.23	17.52		135
	44							86														240	0.221312		910	30	6.63937	7.93853	23.5	1.2766	6.5										19	1.48	17.52		140
	44							87			84.67											300	0.123324	1180	1180	30	3.69972	7.30161	23.5	1.2766	6.5		126			44.99			358	5.1	19.075	1.555	17.52		148
Burns 15	45	94	42	140	0	116.5	188	79			76.33	32.9617	0.1	349.5	30	11.7	8.775	7.02	5.85	4.68	3.9	0	0			23	0	0	23	1	0		160	1	17475	135.34			713	7.9	18.6	0	18.6		685
	45							78														10	0.0507559			29	1.47192	6.30454	23	1.26087	6										20.8	2.2	18.6		687
	45							78														20	0.099886			32	3.19635	9.89897	23	1.3913	9										22.2	3.6	18.6		666
	45							78														30	0.123906		60	32	3.96498	10.1151	23	1.3913	9										22.2	3.6	18.6		638
	45							80														40	0.109481			31	3.39391	8.87585	23	1.34783	8										21.4	2.8	18.6		613
	45							79														50	0.110169			32	3.5254	9.99152	23	1.3913	9										21.7	3.1	18.6		609
	45							78			83.33											60	0.121367			31	3.76239	8.97094	23	1.34783	8		136			123.91					21.4	2.8	18.6		603
	45							80														75	0.116352		130	31	3.60692	8.93082	23	1.34783	8										21.5	2.9	18.6		617
	45							80														90	0.127944			32	4.09421	10.1515	23	1.3913	9										21.3	2.7	18.6		649
	45							78														120	0.115398			32	3.69272	10.0386	23	1.3913	9										20.8	2.2	18.6		615
	45							80														150	0.0865132			31	2.68191	8.69211	23	1.34783	8										21.1	2.5	18.6		623
	45							83														180	0.0849895			32	2.71966	9.76491	23	1.3913	9										21.5	2.9	18.6		645
	45							80														210	0.110729			32	3.54333	9.99656	23	1.3913	9										21.1	2.5	18.6		626
	45							81														240	0.0943956		305	31	2.92626	8.75516	23	1.34783	8										21.2	2.6	18.6		639
	45							79			85.33											300	0.0928718	400	400	32	2.9719	9.83585	23	1.3913	9		145	1		146.34			764	11	21.2	2.6	18.6		645
OKAL 1	46	140.5	47	500	1	62	177	73			90	19.79	0.1	186	30	6.2	4.65	3.72	3.1	2.48	2.06667	0	0			39	0	0	39	1	0	50		0	9300				450	8.2	23.75	0	23.8		192
	46																					10	0.0251			43	1.0793	4.1004	39	1.10256	4														189
	46																					20	0.0444			42	1.8648	3.1332	39	1.07692	3														187
	46																					30	0.0925			44	4.07	5.4625	39	1.12821	5														183
	46																					40	0.0993			44	4.3692	5.4965	39	1.12821	5														181
	46																					50	0.0918			43	3.9474	4.3672	39	1.10256	4														175
	46										51											60	0.0562		40	45	2.529	6.3372	39	1.15385	6	50							490	7.4					196
	46																					75	0.0766			45	3.447	6.4596	39	1.15385	6														184
	46																					90	0.0978			43	4.2054	4.3912	39	1.10256	4														182
	46																					120	0.1196			41	4.9036	2.2392	39	1.05128	2														171
	46																					150	0.0972			41	3.9852	2.1944	39	1.05128	2														168
	46																					180	0.1042			44	4.5848	5.521	39	1.12821	5														174
	46																					210	0.0966			41	3.9606	2.1932	39	1.05128	2														179
	46																					240	0.0889			40	3.556	1.0889	39	1.02564	1														175
	46							94			59											259	0.0669	600	600	41	2.7429	2.1338	39	1.05128	2	50	5						326	6.9	26.05	2.25	23.8		188
OKAL 2	47	126.5	24	700	0	91	170	65			57	31.4879	0.1	273	30	9.1	6.825	5.46	4.55	3.64	3.03333	0	0			36	0	0	36	1	0	50		0	13650				640	5.8	22.8	0	22.8		182
	47																					10	0.0361			38	1.3718	2.0722	36	1.05556	2														180
	47																					20	0.0808			39	3.1512	3.2424	36	1.08333	3														184
	47																					30	0.114			43	4.902	7.798	36	1.19444	7														176
	47																					40	0.1343			42	5.6406	6.8058	36	1.16667	6														169
	47																					50	0.1261			41	5.1701	5.6305	36	1.13889	5														170
	47										68											60	0.0629		17	42	2.6418	6.3774	36	1.16667	6	50							467	7.8					198
	47																					75	0.0549			41	2.2509	5.2745	36	1.13889	5														192
	47																					90	0.0735			40	2.94	4.294	36	1.11111	4														185
	47																					120	0.079			41	3.239	5.395	36	1.13889	5														179
	47																					150	0.0708			41	2.9028	5.354	36	1.13889	5														211
	47																					180	0.104			40	4.16	4.416	36	1.11111	4														180
	47																					210	0.1387			43	5.9641	7.9709	36	1.19444	7														184
	47																					240	0.1751			42	7.3542	7.0506	36	1.16667	6														191
	47										54											300	0.1367	250	250	40	5.468	4.5468	36	1.11111	4	50	5						325	4.1	25.4	2.6	22.8		189
OKAL 3	49	118	56	200	1	55	159	70			68	21.7555	0.1	165	30	5.5	4.125	3.3	2.75	2.2	1.83333	0	0			34.5	0	0	34.5	1	0	50		0	8250				235	2.7	22.7	0	22.7		211
	49							66														10	0.0099			37	0.3663	2.52475	34.5	1.07246	2.5														200
	49																					20	0.0614			40	2.456	5.8377	34.5	1.15942	5.5														240
	49																					30	0.1167			41	4.7847	7.25855	34.5	1.18841	6.5														224
	49																					40	0.1133			41	4.6453	7.23645	34.5	1.18841	6.5														204
	49																					50	0.1251			42	5.2542	8.43825	34.5	1.21739	7.5														231
	49										61											60	0.1064		30	40	4.256	6.0852	34.5	1.15942	5.5	50							215	2.5					216
	49																					75	0.1029			40	4.116	6.06595	34.5	1.15942	5.5														240
	49																					90	0.0846			39	3.2994	4.8807	34.5	1.13043	4.5														245
	49																					120	0.0811			41	3.3251	7.02715	34.5	1.18841	6.5														246
	49																					150	0.0489			41	2.0049	6.81785	34.5	1.18841	6.5														249
	49																					180	0.0316			42	1.3272	7.737	34.5	1.21739	7.5														253
	49																					210	0.0706			40	2.824	5.8883	34.5	1.15942	5.5														230
	49																					240	0.0671			41	2.7511	6.93615	34.5	1.18841	6.5														244
	49							74			59											300	0.0494	940	940	41	2.0254	6.8211	34.5	1.18841	6.5	50	5						153	2.2	25.6	2.9	22.7		272
OKAL 4	50	136.5	65	1100	0	80	179	81			84	24.968	0.1	240	30	8	6	4.8	4	3.2	2.66667	0	0			35.5	0	0	35.5	1	0	50		0	12000				694	15	24.5	0	24.5		261
	50																					10	0.0567			38	2.1546	2.64175	35.5	1.07042	2.5														258
	50																					20	0.0298			40	1.192	4.6341	35.5	1.12676	4.5														267
	50																					30	0.0552			43	2.3736	7.914	35.5	1.21127	7.5														276
	50																					40	0.0545			44	2.398	8.96325	35.5	1.23944	8.5														277
	50																					50	0.0672			43	2.8896	8.004	35.5	1.21127	7.5														273
	50										59											60	0.0397		17	41	1.6277	5.71835	35.5	1.15493	5.5	50							693	21					270
	50																					75	0.0657			42	2.7594	6.92705	35.5	1.1831	6.5														259
	50																					90	0.0514			40	2.056	4.7313	35.5	1.12676	4.5														274
	50																					120	-0.0019			41	-0.0779	5.48955	35.5	1.15493	5.5														276
	50																					150	-0.0034			41	-0.1394	5.4813	35.5	1.15493	5.5														282
	50																					180	0.0614			41	2.5174	5.8377	35.5	1.15493	5.5														257
	50																					210	-0.0906			43	-3.8958	6.8205	35.5	1.21127	7.5														300
	50																					240	-0.0336			38	-1.2768	2.416	35.5	1.07042	2.5														259
	50							88			78											300	-0.0718	650	650	41	-2.9438	5.1051	35.5	1.15493	5.5	50	5						229	6.1	27.4	4.9	24.5		274
OKAL 5	51	128.5	51	400	1	73	173	76			65	24.3911	0.1	219	30	7.3	5.475	4.38	3.65	2.92	2.43333	0	0			35	0	0	35	1	0	50		0	10950				402	5.5	21.3	0	21.3		208
	51																					10	0.0805			39	3.1395	4.322	35	1.11429	4														187
	51																					20	0.132			39	5.148	4.528	35	1.11429	4														182
	51																					30	0.203			40	8.12	6.015	35	1.14286	5														176
	51																					40	0.135			41	5.535	6.81	35	1.17143	6														191
	51																					50	0.1747			41	7.1627	7.0482	35	1.17143	6														173
	51										69											60	0.1685		70	41	6.9085	7.011	35	1.17143	6	50							381	7.3					176
	51																					75	0.1623			40	6.492	5.8115	35	1.14286	5														175
	51																					90	0.1717			39	6.6963	4.6868	35	1.11429	4														174
	51																					120	0.2303			39	8.9817	4.9212	35	1.11429	4														158
	51																					150	0.1912			39	7.4568	4.7648	35	1.11429	4														175
	51																					180	0.1691			39	6.5949	4.6764	35	1.11429	4														186
	51																					210	0.1947			38	7.3986	3.5841	35	1.08571	3														190
	51																					240	0.1414			37	5.2318	2.2828	35	1.05714	2														201
	51							71			61											300	0.182	152	152	38	6.916	3.546	35	1.08571	3	50	5						177	3.6	23.4	2.1	21.3		188
OKAL 6	52	109	47	300	1	65	170	70			100	22.4913	0.1	195	30	6.5	4.875	3.9	3.25	2.6	2.16667	0	0			38.5	0	0	38.5	1	0	50		0	9750				169	1.6	24.4	0	24.4		210
	52																					10	0.0666			41	2.7306	2.6665	38.5	1.06494	2.5														198
	52																					20	0.1079			44	4.7476	6.09345	38.5	1.14286	5.5														182
	52																					30	0.1191			47	5.5977	9.51235	38.5	1.22078	8.5														186
	52																					40	0.1144			44	5.0336	6.1292	38.5	1.14286	5.5														200
	52																					50	0.0941			45	4.2345	7.11165	38.5	1.16883	6.5														216
	52										83											60	0.1051		230	46	4.8346	8.28825	38.5	1.19481	7.5	50							157	1.9					199
	52																					75	0.1163			46	5.3498	8.37225	38.5	1.19481	7.5														183
	52																					90	0.1116			45	5.022	7.2254	38.5	1.16883	6.5														192
	52																					120	0.0912			47	4.2864	9.2752	38.5	1.22078	8.5														186
	52																					150	0.0865			47	4.0655	9.23525	38.5	1.22078	8.5														202
	52																					180	0.1296			44	5.7024	6.2128	38.5	1.14286	5.5														193
	52																					210	0.1249			46	5.7454	8.43675	38.5	1.19481	7.5														198
	52																					240	0.1202			43	5.1686	5.0409	38.5	1.11688	4.5														203
	52							73			68											300	0.0994	570	570	45	4.473	7.1461	38.5	1.16883	6.5	50	5						120	2	28.2	3.8	24.4		200
OKAL 7	53	146	27	200	0	65	172	107			64	21.9713	0.1	195	30	6.5	4.875	3.9	3.25	2.6	2.16667	0	0			36.5	0	0	36.5	1	0	50		0	9750				163	2.4	23.6	0	23.6		201
	53																					10	0.2313			40	9.252	4.30955	36.5	1.09589	3.5														190
	53																					20	0.1394			41	5.7154	5.1273	36.5	1.12329	4.5														186
	53																					30	0.195			43	8.385	7.7675	36.5	1.17808	6.5														183
	53																					40	0.2227			43	9.5761	7.94755	36.5	1.17808	6.5														179
	53																					50	0.3002			42	12.6084	7.1511	36.5	1.15068	5.5														172
	53										55											60	0.2019		230	43	8.6817	7.81235	36.5	1.17808	6.5	50							244	4.1					180
	53																					75	0.2456			43	10.5608	8.0964	36.5	1.17808	6.5														175
	53																					90	0.2271			44	9.9924	9.20325	36.5	1.20548	7.5														165
	53																					120	0.1787			42	7.5054	6.48285	36.5	1.15068	5.5														197
	53																					150	0.1613			42	6.7746	6.38715	36.5	1.15068	5.5														185
	53																					180	0.2031			44	8.9364	9.02325	36.5	1.20548	7.5														177
	53																					210	0.263			43	11.309	8.2095	36.5	1.17808	6.5														189
	53																					240	0.2601			43	11.1843	8.19065	36.5	1.17808	6.5														193
	53							87			67											300	0.1949	630	630	43	8.3807	7.76685	36.5	1.17808	6.5	50	5						213	4.1	25.5	1.9	23.6		200
OKAL 8	54	127.5	73	300	1	45	163	71			70	16.937	0.1	135	30	4.5	3.375	2.7	2.25	1.8	1.5	0	0			35.5	0	0	35.5	1	0	580		0	6750				585	8.5	20.8	0	20.8		194
	54																					10	0.0396			39	1.5444	3.6386	35.5	1.09859	3.5														188
	54																					20	0.0745			40	2.98	4.83525	35.5	1.12676	4.5														188
	54																					30	0.0966			42	4.0572	7.1279	35.5	1.1831	6.5														174
	54																					40	0.1344			41	5.5104	6.2392	35.5	1.15493	5.5														160
	54																					50	0.1282			42	5.3844	7.3333	35.5	1.1831	6.5														161
	54										66											60	0.122		10	43	5.246	8.415	35.5	1.21127	7.5	530							363	6.1					162
	54																					75	0.1159			41	4.7519	6.13745	35.5	1.15493	5.5														168
	54																					90	0.1097			43	4.7171	8.32275	35.5	1.21127	7.5														158
	54																					120	0.1485			40	5.94	5.16825	35.5	1.12676	4.5														157
	54																					150	0.1271			40	5.084	5.07195	35.5	1.12676	4.5														165
	54																					180	0.1359			40	5.436	5.11155	35.5	1.12676	4.5														164
	54																					210	0.1604			40	6.416	5.2218	35.5	1.12676	4.5														173
	54																					240	0.1541			40	6.164	5.19345	35.5	1.12676	4.5														172
	54							76			88											280	0.1634	270	270	39	6.3726	4.0719	35.5	1.09859	3.5	500	5						221	3.5	22.85	2.05	20.8		151
OKAL 9	55	118.5	64	250	1	63	169	68			53	22.0581	0.1	189	30	6.3	4.725	3.78	3.15	2.52	2.1	0	0			36	0	0	36	1	0	59		0	9450				547	5.8	23.05	0	23.05		194
	55																					10	0.0433			37	1.6021	1.0433	36	1.02778	1														182
	55																					20	0.0967			41	3.9647	5.4835	36	1.13889	5														181
	55																					30	0.1541			43	6.6263	8.0787	36	1.19444	7														171
	55																					40	0.1661			42	6.9762	6.9966	36	1.16667	6														172
	55																					50	0.1622			43	6.9746	8.1354	36	1.19444	7														187
	55										73											60	0.1744		200	42	7.3248	7.0464	36	1.16667	6	55							428	6.2					175
	55																					75	0.1704			41	6.9864	5.852	36	1.13889	5														173
	55																					90	0.1346			43	5.7878	7.9422	36	1.19444	7														180
	55																					120	0.1307			43	5.6201	7.9149	36	1.19444	7														181
	55																					150	0.1114			43	4.7902	7.7798	36	1.19444	7														189
	55																					180	0.0925			43	3.9775	7.6475	36	1.19444	7														185
	55																					210	0.1035			44	4.554	8.828	36	1.22222	8														191
	55																					240	0.1148			41	4.7068	5.574	36	1.13889	5														181
	55							66			67											280	0.0957	685	685	42	4.0194	6.5742	36	1.16667	6	50	5						171	3.3	24.18	1.13	23.05		188
OKAL 10	56	120	34	175	1	63	158	88			75	25.2363	0.1	189	30	6.3	4.725	3.78	3.15	2.52	2.1	0	0			35	0	0	35	1	0	53		0	9450				334	2.9	21.08	0	21.08		136
	56																					10	0.0375			38	1.425	3.1125	35	1.08571	3														140
	56																					20	0.1364			40	5.456	5.682	35	1.14286	5														124
	56																					30	0.1977			43	8.5011	9.5816	35	1.22857	8														115
	56																					40	0.2117			41	8.6797	7.2702	35	1.17143	6														111
	56																					50	0.16			43	6.88	9.28	35	1.22857	8														110
	56										70											60	0.1734		70	44	7.6296	10.5606	35	1.25714	9	59							301	2.9					118
	56																					75	0.1708			44	7.5152	10.5372	35	1.25714	9														121
	56																					90	0.2009			43	8.6387	9.6072	35	1.22857	8														117
	56																					120	0.1655			43	7.1165	9.324	35	1.22857	8														133
	56																					150	0.179			43	7.697	9.432	35	1.22857	8														131
	56																					180	0.1603			41	6.5723	6.9618	35	1.17143	6														137
	56																					210	0.1737			41	7.1217	7.0422	35	1.17143	6														119
	56																					240	0.155			41	6.355	6.93	35	1.17143	6														127
	56							78			70											300	0.0912	734	734	43	3.9216	8.7296	35	1.22857	8	64	5						232	3	22.9	1.82	21.08		138
OKAL 11	57	132	56	275	1	68	173	61			68	22.7204	0.1	204	30	6.8	5.1	4.08	3.4	2.72	2.26667	0	0			39.5	0	0	39.5	1	0	110		0	10200				315	5	21.13	0	21.13		233
	57																					10	0.0087			40	0.348	0.50435	39.5	1.01266	0.5														221
	57																					20	0.0706			42	2.9652	2.6765	39.5	1.06329	2.5														206
	57																					30	0.0803			46	3.6938	7.02195	39.5	1.16456	6.5														219
	57																					40	0.0902			48	4.3296	9.2667	39.5	1.21519	8.5														220
	57																					50	0.1291			48	6.1968	9.59735	39.5	1.21519	8.5														209
	57										75											60	0.1106		182	49	5.4194	10.5507	39.5	1.24051	9.5	100							230	3.4					201
	57																					75	0.1505			43	6.4715	4.02675	39.5	1.08861	3.5														207
	57																					90	0.1465			47	6.8855	8.59875	39.5	1.18987	7.5														215
	57																					120	0.1276			45	5.742	6.2018	39.5	1.13924	5.5														237
	57																					150	0.109			45	4.905	6.0995	39.5	1.13924	5.5														245
	57																					180	0.1049			45	4.7205	6.07695	39.5	1.13924	5.5														235
	57																					210	0.1153			45	5.1885	6.13415	39.5	1.13924	5.5														221
	57																					240	0.1258			44	5.5352	5.0661	39.5	1.11392	4.5														223
	57							61			64											300	0.1071	845	845	41	4.3911	1.66065	39.5	1.03797	1.5	99	5						183	2.7	25.2	4.07	21.13		243
OKAL 12	58	130.5	34	300	1	70	175	72			63	22.8571	0.1	210	30	7	5.25	4.2	3.5	2.8	2.33333	0	0			35.5	0	0	35.5	1	0	50		0	10500				701	9.6	18.85	0	18.5		223
	58																					10	0.0285			39	1.1115	3.59975	35.5	1.09859	3.5														221
	58																					20	0.0513			40	2.052	4.73085	35.5	1.12676	4.5														214
	58																					30	0.0748			42	3.1416	6.9862	35.5	1.1831	6.5														217
	58																					40	0.0992			41	4.0672	6.0456	35.5	1.15493	5.5														211
	58																					50	0.1098			43	4.7214	8.3235	35.5	1.21127	7.5														210
	58										70											60	0.0918		26	44	4.0392	9.2803	35.5	1.23944	8.5	50							296	4.3					214
	58																					75	0.1168			43	5.0224	8.376	35.5	1.21127	7.5														213
	58																					90	0.1131			43	4.8633	8.34825	35.5	1.21127	7.5														213
	58																					120	0.095			42	3.99	7.1175	35.5	1.1831	6.5														217
	58																					150	0.0773			42	3.2466	7.00245	35.5	1.1831	6.5														222
	58																					180	0.0736			41	3.0176	5.9048	35.5	1.15493	5.5														223
	58																					210	0.0699			41	2.8659	5.88445	35.5	1.15493	5.5														226
	58																					240	0.0801			43	3.4443	8.10075	35.5	1.21127	7.5														221
	58							62			72											300	0.0764	1038	1038	41	3.1324	5.9202	35.5	1.15493	5.5	50	5						252	4.3	21.35	2.85	18.5		222
OKAL 13	59	141.5	20	1300	0	112	189	78			69	31.3541	0.1	336	30	11.2	8.4	6.72	5.6	4.48	3.73333	0	0			40.5	0	0	40.5	1	0	50		0	16800				1206	33	26.1	0	21.6		149
	59																					10	-0.0194			44	-0.8536	3.4321	40.5	1.08642	3.5														142
	59																					20	0.0678			47	3.1866	6.9407	40.5	1.16049	6.5														139
	59																					30	0.1081			50	5.405	10.527	40.5	1.23457	9.5														137
	59																					40	0.1079			51	5.5029	11.6329	40.5	1.25926	10.5														141
	59																					50	0.0936			51	4.7736	11.4828	40.5	1.25926	10.5														134
	59										62											60	0.0393		20	50	1.965	9.87335	40.5	1.23457	9.5	50							957	24					144
	59																					75	0.0647			51	3.2997	11.1793	40.5	1.25926	10.5														138
	59																					90	0.0373			45	1.6785	4.66785	40.5	1.11111	4.5														136
	59																					120	0.1331			48	6.3888	8.49825	40.5	1.18519	7.5														131
	59																					150	0.0899			48	4.3152	8.17425	40.5	1.18519	7.5														133
	59																					180	0.0481			49	2.3569	8.90885	40.5	1.20988	8.5														131
	59																					210	0.0336			45	1.512	4.6512	40.5	1.11111	4.5														127
	59																					240	-0.0064			46	-0.2944	5.4648	40.5	1.1358	5.5														152
	59							77			63											300	-0.0331	163	163	49	-1.6219	8.21865	40.5	1.20988	8.5	50	5						552	13	25.9	4.3	21.6		144
OKAL 14	60	119	39	150	1	80	169	55			74	28.0102	0.1	240	30	8	6	4.8	4	3.2	2.66667	0	0			35	0	0	35	1	0	72		0	12000				663	7.7	18.23	0	18.23		183
	60																					10	0.0247			38	0.9386	3.0741	35	1.08571	3														189
	60																					20	0.0787			41	3.2267	6.4722	35	1.17143	6														178
	60																					30	0.1062			43	4.5666	8.8496	35	1.22857	8														184
	60																					40	0.1193			44	5.2492	10.0737	35	1.25714	9														187
	60																					50	0.1328			42	5.5776	7.9296	35	1.2	7														175
	60										62											60	0.1309		50	42	5.4978	7.9163	35	1.2	7	75							345	5.6					177
	60																					75	0.0987			43	4.2441	8.7896	35	1.22857	8														184
	60																					90	0.127			43	5.461	9.016	35	1.22857	8														187
	60																					120	0.1251			42	5.2542	7.8757	35	1.2	7														188
	60																					150	0.1232			42	5.1744	7.8624	35	1.2	7														191
	60																					180	0.1213			42	5.0946	7.8491	35	1.2	7														194
	60																					210	0.1194			41	4.8954	6.7164	35	1.17143	6														180
	60																					240	0.1486			40	5.944	5.743	35	1.14286	5														177
	60							59			77											300	0.0858	1190	1190	41	3.5178	6.5148	35	1.17143	6	69	5						273	3.7	21	2.77	18.23		176
OKAL 15	61	129.5	56	150	0	80	189	98			73	22.3958	0.1	240	30	8	6	4.8	4	3.2	2.66667	0	0			35.5	0	0	35.5	1	0	50		0	12000				430	10	22	0	22		273
	61																					10	0.0847			37	3.1339	1.62705	35.5	1.04225	1.5														257
	61																					20	0.0831			39	3.2409	3.79085	35.5	1.09859	3.5														253
	61																					30	0.1244			41	5.1004	6.1842	35.5	1.15493	5.5														254
	61																					40	0.1227			43	5.2761	8.42025	35.5	1.21127	7.5														263
	61																					50	0.1066			43	4.5838	8.2995	35.5	1.21127	7.5														264
	61										68											60	0.0908		22	45	4.086	10.3626	35.5	1.26761	9.5	50							385	12					270
	61																					75	0.1033			43	4.4419	8.27475	35.5	1.21127	7.5														272
	61																					90	0.1017			44	4.4748	9.36445	35.5	1.23944	8.5														267
	61																					120	0.1902			45	8.559	11.3069	35.5	1.26761	9.5														271
	61																					150	0.1575			45	7.0875	10.9962	35.5	1.26761	9.5														263
	61																					180	0.1868			41	7.6588	6.5274	35.5	1.15493	5.5														262
	61																					210	0.1852			43	7.9636	8.889	35.5	1.21127	7.5														265
	61																					240	0.1526			40	6.104	5.1867	35.5	1.12676	4.5														264
	61							92			66											300	0.1211	1463	1463	40	4.844	5.04495	35.5	1.12676	4.5	50	5						139	3.3	23.9	1.9	22		274
08-01-A	62	115	24	140	1	66.1	171	88			80.6667	22.6052	0.1	198.3	30	6.61	4.9575	3.966	3.305	2.644	2.20333	0	0			38	0	0	38	1	0			0	9915				686	14	23.6	0	23.6		176
	62							85														10	-0.00481874			40	-0.19275	1.99036	38	1.05263	2										25.6	2	23.6		172
	62							84														20	0.0441315			44	1.94179	6.26479	38	1.15789	6										25.9	2.3	23.6		156
	62							85														30	0.0668444			45	3.008	7.46791	38	1.18421	7										27.85	4.25	23.6		160
	62							86														40	0.104527			45	4.7037	7.73169	38	1.18421	7										27.25	3.65	23.6		149
	62							84														50	0.081636			45	3.67362	7.57145	38	1.18421	7										27.4	3.8	23.6		145
	62							84			79.3333											60	0.0791536		337	43	3.40361	5.39577	38	1.13158	5								201	2.5	27	3.4	23.6		155
	62							84														75	0.0556331			44	2.44785	6.3338	38	1.15789	6										27.4	3.8	23.6		167
	62							85														90	0.0726535			45	3.26941	7.50857	38	1.18421	7										26.95	3.35	23.6		160
	62							84														120	0.0412475			44	1.81489	6.24749	38	1.15789	6										26.9	3.3	23.6		159
	62							81			74.3333											150	0.0294905			43	1.26809	5.14745	38	1.13158	5										26	2.4	23.6		155
	62							81														180	0.0552744			43	2.3768	5.27637	38	1.13158	5										26.35	2.75	23.6		158
	62							83														240	0.0507446			42	2.13127	4.20298	38	1.10526	4										25.725	2.125	23.6		171
	62							82														300	0.0221763			42	0.931405	4.08871	38	1.10526	4										27.275	3.675	23.6		171
	62							81			75											360	0.0419095	780	780	42	1.7602	4.16764	38	1.10526	4								423	6.5	25.9	2.3	23.6		173
08-02-A	63	139	23	140	1	77	170	89			96	26.6436	0.1	231	30	7.7	5.775	4.62	3.85	3.08	2.56667	0	0			38	0	0	38	1	0			0	11550				812	21	25.4	0	25.4		213.5
	63							86														10	0.101			40	4.04	2.202	38	1.05263	2										24.9	-0.5	25.4		196
	63							89														20	0.151			43	6.493	5.755	38	1.13158	5										25.7	0.3	25.4		195
	63							88														30	0.205			46	9.43	9.64	38	1.21053	8										27.75	2.35	25.4		180
	63							88														40	0.242			45	10.89	8.694	38	1.18421	7										27.6	2.2	25.4		181
	63							87														50	0.229			47	10.763	11.061	38	1.23684	9										27.4	2	25.4		180
	63							87			92.6667											60	0.227		40	46	10.442	9.816	38	1.21053	8								689	12	27.15	1.75	25.4		184
	63							83														75	0.103			49	5.047	12.133	38	1.28947	11										29.8	4.4	25.4		202
	63							83														90	0.182			45	8.19	8.274	38	1.18421	7										27.4	2	25.4		194
	63							86														120	0.18			45	8.1	8.26	38	1.18421	7										27.45	2.05	25.4		196
	63							83			94.3333											150	0.15		365	47	7.05	10.35	38	1.23684	9										26.3	0.9	25.4		198
	63							86														180	0.184			44	8.096	7.104	38	1.15789	6										26.8	1.4	25.4		194
	63							85														240	0.218			44	9.592	7.308	38	1.15789	6										25.9	0.5	25.4		189
	63							81														300	0.133			45	5.985	7.931	38	1.18421	7										26.9	1.5	25.4		202
	63							82			93.6667											360	0.177	515	515	44	7.788	7.062	38	1.15789	6								664	13	26.5	1.1	25.4		196
09-03-A	64	140	25	140	0	94	202	97			101.667	23.037	0.1	282	30	9.4	7.05	5.64	4.7	3.76	3.13333	0	0			40	0	0	40	1	0			0	14100				911	27	24	0	24		166
	64							93														10	0.0360946			40	1.44378	0	40	1	0										24.65	0.65	24		160
	64							96														20	0.0673914			43	2.89783	3.20217	40	1.075	3										25.05	1.05	24		158
	64							98														30	0.116389			44	5.1211	4.46555	40	1.1	4										25.8	1.8	24		160
	64							99														40	0.0968285			45	4.35728	5.48414	40	1.125	5										27.3	3.3	24		156
	64							99														50	0.11323			45	5.09535	5.56615	40	1.125	5										25.95	1.95	24		155
	64							97			95											60	0.111651			45	5.02429	5.55825	40	1.125	5										25.9	1.9	24		157
	64							96														75	0.0912349			44	4.01434	4.36494	40	1.1	4										26.15	2.15	24		157
	64							97														90	0.0732949		74	44	3.22498	4.29318	40	1.1	4								893	23	26.3	2.3	24		158
	64							97														120	0.0881036			43	3.78846	3.26431	40	1.075	3										26.3	2.3	24		156
	64							96			103.333											150	0.0702108			43	3.01906	3.21063	40	1.075	3										25.55	1.55	24		157
	64							94														180	0.068657			44	3.02091	4.27463	40	1.1	4										26	2	24		157
	64							93														240	0.0820985			44	3.61233	4.32839	40	1.1	4										25.8	1.8	24		176
	64							93														300	0.0402827			44	1.77244	4.16113	40	1.1	4										26.4	2.4	24		172
	64							93			113											360	0.0310599	282	282	45	1.3977	5.1553	40	1.125	5								887	21	26.6	2.6	24		177
09-04-A	65	135.5	58	140	1	63	153	91			117.333	26.9127	0.1	189	30	6.3	4.725	3.78	3.15	2.52	2.1	0	0			37	0	0	37	1	0			0	9450				561	8.4	24.4	0	24.4		200.5
	65							90														10	0.0292976			39	1.14261	2.0586	37	1.05405	2										26.8	2.4	24.4		193
	65							90														20	0.0846437			42	3.55504	5.42322	37	1.13514	5										28	3.6	24.4		193
	65							91														30	0.126084			47	5.92594	11.2608	37	1.27027	10										29.3	4.9	24.4		184
	65							89														40	0.159967			46	7.35848	10.4397	37	1.24324	9										29.2	4.8	24.4		155
	65							88														50	0.147572			46	6.78831	10.3281	37	1.24324	9										28.8	4.4	24.4		181
	65							88			132.667											60	0.12627		400	46	5.80841	10.1364	37	1.24324	9								204	1.6	29.3	4.9	24.4		175
	65							86														75	0.00383811			50	0.191905	13.0499	37	1.35135	13										32.3	7.9	24.4		185
	65							87														90	0.100557			46	4.62562	9.90501	37	1.24324	9										28.3	3.9	24.4		154
	65							86														120	0.0546018			44	2.40248	7.38221	37	1.18919	7										29.6	5.2	24.4		185
	65							85			117											150	0.0859166			45	3.86624	8.68733	37	1.21622	8										29.05	4.65	24.4		187
	65							84														180	0.00803904			46	0.369796	9.07235	37	1.24324	9										30.5	6.1	24.4		188
	65							84														240	-0.00469202			44	-0.206449	6.96716	37	1.18919	7										29.5	5.1	24.4		190
	65							82														300	0.0600104			44	2.64046	7.42007	37	1.18919	7										29.4	5	24.4		166
	65							85			122.667											360	-0.00802898	780	780	45	-0.361304	7.93577	37	1.21622	8								514	5.4	30.8	6.4	24.4		186
09-05-A	66	134	19	140	0	65.8	185	93			80.6667	19.2257	0.1	197.4	30	6.58	4.935	3.948	3.29	2.632	2.19333	0	0			42	0	0	42	1	0			0	9870				119	2.1	26.025	0	26.025		154.5
	66							91														10	-0.005			44	-0.22	1.99	42	1.04762	2										28.05	2.025	26.025		154
	66							93														20	0.017			48	0.816	6.102	42	1.14286	6										29.4	3.375	26.025		151
	66							93														30	0.048			50	2.4	8.384	42	1.19048	8										29.8	3.775	26.025		143
	66							91														40	0.071			48	3.408	6.426	42	1.14286	6										29.75	3.725	26.025		145
	66							85														50	0.044			47	2.068	5.22	42	1.11905	5										29	2.975	26.025		128
	66							86			88.3333											60	0.067			48	3.216	6.402	42	1.14286	6										29	2.975	26.025		131
	66							89														75	0.023			49	1.127	7.161	42	1.16667	7										29.1	3.075	26.025		133
	66							89														90	0.045			48	2.16	6.27	42	1.14286	6										29.4	3.375	26.025		134
	66							86														120	0.027		156	46	1.242	4.108	42	1.09524	4								959	18	28.8	2.775	26.025		134
	66							85			82.6667											150	0.033			47	1.551	5.165	42	1.11905	5										28.5	2.475	26.025		136
	66							83														180	0.023			46	1.058	4.092	42	1.09524	4										28.5	2.475	26.025		130
	66							84														240	0.027			48	1.296	6.162	42	1.14286	6										28.55	2.525	26.025		148
	66							81														300	0.051			46	2.346	4.204	42	1.09524	4										27.85	1.825	26.025		136
	66							82			91.3333											360	0.049	337	337	49	2.401	7.343	42	1.16667	7								1013	21	29.4	3.375	26.025		144
10-06-A	67	139.5	24	140	1	85.2	177	69			95.3333	27.1953	0.1	255.6	30	8.52	6.39	5.112	4.26	3.408	2.84	0	0			43	0	0	43	1	0			0	12780				700	18	25.625	0.005	25.62		288
	67							69														10	0.168			42	7.056	-1.168	43	0.976744	-1										24.05	-1.57	25.62		261
	67							68														20	0.254			44	11.176	1.254	43	1.02326	1										24.3	-1.32	25.62		250
	67							66														30	0.312			45	14.04	2.624	43	1.04651	2										25.2	-0.42	25.62		235
	67							66														40	0.31			46	14.26	3.93	43	1.06977	3										25.5	-0.12	25.62		237
	67							65														50	0.351			45	15.795	2.702	43	1.04651	2										24.325	-1.295	25.62		230
	67							68			93											60	0.306			47	14.382	5.224	43	1.09302	4										25.75	0.13	25.62		232
	67							63														75	0.211			48	10.128	6.055	43	1.11628	5										27.825	2.205	25.62		249
	67							65														90	0.3		90	44	13.2	1.3	43	1.02326	1								525	14	26	0.38	25.62		241
	67							64														120	0.287			45	12.915	2.574	43	1.04651	2										26.05	0.43	25.62		250
	67							66			83											150	0.318			43	13.674	0	43	1	0										24.025	-1.595	25.62		237
	67							65														180	0.202			45	9.09	2.404	43	1.04651	2										25.25	-0.37	25.62		249
	67							65														240	0.257			43	11.051	0	43	1	0										24.3	-1.32	25.62		248
	67							63														300	0.198			45	8.91	2.396	43	1.04651	2										25.75	0.13	25.62		249
	67							62			96.6667											360	0.234	140	140	44	10.296	1.234	43	1.02326	1								600	16	24.5	-1.12	25.62		250
10-08-A	68	130	27	140	1	81	174	64			96.3333	26.7539	0.1	243	30	8.1	6.075	4.86	4.05	3.24	2.7	0	0			40	0	0	40	1	0			0	12150				963	13	24.125	0	24.125		123.5
	68							65														10	0.0357422			42	1.50117	2.07148	40	1.05	2										25.85	1.725	24.125		127
	68							64														20	0.0754075			45	3.39334	5.37704	40	1.125	5										27.2	3.075	24.125		120
	68							64														30	0.163044			48	7.82611	9.30435	40	1.2	8										28.15	4.025	24.125		116
	68							63														40	0.151043			47	7.09901	8.0573	40	1.175	7										27.9	3.775	24.125		112
	68							62														50	0.158532			47	7.451	8.10972	40	1.175	7										27.8	3.675	24.125		111
	68							64			78.3333											60	0.110532		357	48	5.30555	8.88426	40	1.2	8								347	3.2	28.2	4.075	24.125		112
	68							61														75	0.106992			48	5.13564	8.85594	40	1.2	8										28	3.875	24.125		107
	68							60														90	0.10478			46	4.81988	6.62868	40	1.15	6										27.65	3.525	24.125		113
	68							60														120	0.0806894			44	3.55033	4.32276	40	1.1	4										26.55	2.425	24.125		115.5
	68							59.5			86.6667											150	0.0697613			45	3.13926	5.34881	40	1.125	5										26.55	2.425	24.125		115
	68							57														180	0.0550189			44	2.42083	4.22008	40	1.1	4										27.1	2.975	24.125		117
	68							57														240	0.0346381			45	1.55872	5.17319	40	1.125	5										26.8	2.675	24.125		122
	68							56														300	0.0259716			45	1.16872	5.12986	40	1.125	5										26.75	2.625	24.125		128
	68							58			81.3333											360	0.0157017	1021	1021	46	0.722278	6.09421	40	1.15	6								404	4	27.35	3.225	24.125		126
12-09-A	69	146	29	140	0	80.7	172	76			93.6667	27.2783	0.1	242.1	30	8.07	6.0525	4.842	4.035	3.228	2.69	0	0			40	0	0	40	1	0			0	12105				650	17	25.3	0	25.3		224
	69							74														10	0.035			43	1.505	3.105	40	1.075	3										26.85	1.55	25.3		214
	69							76														20	0.107			44	4.708	4.428	40	1.1	4										27.75	2.45	25.3		194
	69							82														30	0.166			47	7.802	8.162	40	1.175	7										28.95	3.65	25.3		200
	69							84														40	0.181			47	8.507	8.267	40	1.175	7										28.1	2.8	25.3		204
	69							79														50	0.153			46	7.038	6.918	40	1.15	6										28.45	3.15	25.3		201
	69							79			83.6667											60	0.168		150	47	7.896	8.176	40	1.175	7										27.8	2.5	25.3		204
	69							80														75	0.147			47	6.909	8.029	40	1.175	7										27.95	2.65	25.3		205
	69							82														90	0.163			46	7.498	6.978	40	1.15	6										29	3.7	25.3		205
	69							83														120	0.189			47	8.883	8.323	40	1.175	7										28.15	2.85	25.3		210
	69							84			92.6667											150	0.141			49	6.909	10.269	40	1.225	9										29	3.7	25.3		210
	69							82														180	0.165			46	7.59	6.99	40	1.15	6										27.1	1.8	25.3		201
	69							76														240	0.152			46	6.992	6.912	40	1.15	6										26.5	1.2	25.3		208
	69							82														300	0.152			45	6.84	5.76	40	1.125	5										27.15	1.85	25.3		203
	69							79			91.6667											360	0.098	475	475	47	4.606	7.686	40	1.175	7										28.1	2.8	25.3		211
12-10-A	70	125	33	140	1	60	160	71			84.6667	23.4375	0.1	180	30	6	4.5	3.6	3	2.4	2	0	0			42	0	0	42	1	0			0	9000				615	9.4	24.575	0	24.575		238
	70							69														10	0.0187411			44	0.824607	2.03748	42	1.04762	2										25.35	0.775	24.575		259
	70							72														20	0.0667801			44	2.93832	2.13356	42	1.04762	2										25.8	1.225	24.575		246
	70							69														30	0.118166			47	5.55382	5.59083	42	1.11905	5										26.15	1.575	24.575		233
	70							70														40	0.135038			47	6.34681	5.67519	42	1.11905	5										26.1	1.525	24.575		224
	70							67														50	0.085923			47	4.03838	5.42962	42	1.11905	5										26.6	2.025	24.575		232
	70							66			84.6667											60	0.100023		299	46	4.60105	4.40009	42	1.09524	4								357	3.3	27.2	2.625	24.575		231
	70							65														75	0.131801			49	6.45827	7.92261	42	1.16667	7										27.2	2.625	24.575		238
	70							63														90	0.109426			46	5.0336	4.4377	42	1.09524	4										26.9	2.325	24.575		233
	70							68														120	0.0897489		587	47	4.2182	5.44874	42	1.11905	5										26.35	1.775	24.575		230
	70							63			94											150	0.0963324			47	4.52762	5.48166	42	1.11905	5										27.625	3.05	24.575		242
	70							65														180	0.0840384			47	3.9498	5.42019	42	1.11905	5										26.95	2.375	24.575		237
	70							65														240	0.0353916			46	1.62801	4.14157	42	1.09524	4										26.85	2.275	24.575		247
	70							63														300	0.0262528		896	47	1.23388	5.13126	42	1.11905	5										27.6	3.025	24.575		246
	70							60			93.3333											360	0.0234292	974	974	47	1.10117	5.11715	42	1.11905	5								463	4.1	27.55	2.975	24.575		240
12-11-A	71	156	25	140	0	67.2	176	77			88.3333	21.6942	0.1	201.6	30	6.72	5.04	4.032	3.36	2.688	2.24	0	0			40	0	0	40	1	0			0	10080				525	14	27.3	0	27.3		207
	71							68														10	0.058			42	2.436	2.116	40	1.05	2										27.75	0.45	27.3		199
	71							69														20	0.096			44	4.224	4.384	40	1.1	4										28.55	1.25	27.3		199
	71							74														30	0.129			44	5.676	4.516	40	1.1	4										29.75	2.45	27.3		199
	71							72														40	0.171			45	7.695	5.855	40	1.125	5										29.5	2.2	27.3		186
	71							71														50	0.189			45	8.505	5.945	40	1.125	5										29.4	2.1	27.3		188
	71							72			91											60	0.166			47	7.802	8.162	40	1.175	7										28.95	1.65	27.3		191
	71							71														75	0.044			48	2.112	8.352	40	1.2	8										32.9	5.6	27.3		217
	71							70														90	0.16		125	46	7.36	6.96	40	1.15	6										28.35	1.05	27.3		195
	71							70														120	0.174			45	7.83	5.87	40	1.125	5										28.55	1.25	27.3		193
	71							70			92.3333											150	0.128			45	5.76	5.64	40	1.125	5										28.55	1.25	27.3		194
	71							71														180	0.161			46	7.406	6.966	40	1.15	6										29.2	1.9	27.3		194
	71							72														240	0.165			44	7.26	4.66	40	1.1	4										28.7	1.4	27.3		193
	71							68														300	0.113			44	4.972	4.452	40	1.1	4										28.8	1.5	27.3		190
	71							71			98											360	0.07	350	350	47	3.29	7.49	40	1.175	7										30.325	3.025	27.3		203
14-12-A	72	149.5	22	140	0	71.9	187	91			81.6667	20.5611	0.1	215.7	30	7.19	5.3925	4.314	3.595	2.876	2.39667	0	0			37	0	0	37	1	0			0	10785				1011	17	24.85	0	24.85		276
	72							89														10	0.0342898			42	1.44017	5.17145	37	1.13514	5										25.65	0.8	24.85		277
	72							86														20	0.118795			44	5.22696	7.83156	37	1.18919	7										26.35	1.5	24.85		266
	72							96														30	0.149661			46	6.8844	10.3469	37	1.24324	9										27.2	2.35	24.85		257
	72							91														40	0.175777			47	8.26153	11.7578	37	1.27027	10										27.25	2.4	24.85		258
	72							91														50	0.118073			47	5.54943	11.1807	37	1.27027	10										28.15	3.3	24.85		265
	72							89			85.6667											60	0.135369			47	6.36234	11.3537	37	1.27027	10										28.05	3.2	24.85		256
	72							91														75	0.126716			47	5.95566	11.2672	37	1.27027	10										28.25	3.4	24.85		250
	72							91														90	0.095033		88	45	4.27648	8.76026	37	1.21622	8								1097	17	27.55	2.7	24.85		257
	72							91														120	0.103989			47	4.8875	11.0399	37	1.27027	10										29	4.15	24.85		266
	72							87			78.6667											150	0.102008			46	4.69237	9.91807	37	1.24324	9										27.725	2.875	24.85		261
	72							87														180	0.0737129			45	3.31708	8.5897	37	1.21622	8										29.025	4.175	24.85		252
	72							87														240	0.10428			46	4.79687	9.93852	37	1.24324	9										28.95	4.1	24.85		266
	72							89														300	0.0623112		443	46	2.86631	9.5608	37	1.24324	9										29.35	4.5	24.85		278
	72							85			90.3333											360	0.0135312	580	580	48	0.649498	11.1488	37	1.2973	11								713	8	30.05	5.2	24.85		270
14-13-A	73	137	26	140	0	89	188	115			84.6667	25.1811	0.1	267	30	8.9	6.675	5.34	4.45	3.56	2.96667	0	0			43	0	0	43	1	0			0	13350				528	8.2	24.95	0	24.95		149
	73							120														10	0.0593468			46	2.72995	3.17804	43	1.06977	3										25.75	0.8	24.95		141
	73							118														20	0.0829515			47	3.89872	4.33181	43	1.09302	4										26.3	1.35	24.95		138
	73							114														30	0.124311			50	6.21553	7.87017	43	1.16279	7										26.85	1.9	24.95		130
	73							113														40	0.131443			51	6.70361	9.05155	43	1.18605	8										28.3	3.35	24.95		125
	73							114														50	0.0778003			51	3.96782	8.6224	43	1.18605	8										29.4	4.45	24.95		131
	73							113			73											60	0.0843934		100	51	4.30406	8.67515	43	1.18605	8								895	18	28.9	3.95	24.95		130
	73							114														75	0.065083			49	3.18907	6.3905	43	1.13953	6										28.8	3.85	24.95		133
	73							115														90	0.0969604			52	5.04194	9.87264	43	1.2093	9										28.2	3.25	24.95		131
	73							110														120	0.060286			52	3.13487	9.54257	43	1.2093	9										28.55	3.6	24.95		135
	73							109			83.3333											150	0.0844863			50	4.22431	7.5914	43	1.16279	7										28.75	3.8	24.95		138
	73							108														180	0.0582361			52	3.02828	9.52412	43	1.2093	9										28.2	3.25	24.95		137
	73							105														240	0.0969242			48	4.65236	5.48462	43	1.11628	5										27.85	2.9	24.95		131
	73							101														300	0.0628929		1160	50	3.14465	7.44025	43	1.16279	7										27.45	2.5	24.95		137
	73							102			84.3333											360	0.0530442	1335	1335	51	2.70525	8.42435	43	1.18605	8								532	7.1	28	3.05	24.95		135
08-01-B	74	128	24	140	1	67	171	84			96.3333	22.913	0.1	201	120	1.675	1.54615	1.43571	1.34	1.03077	0.957143	0	0			38	0	0	38	1	0			0	10050				707	13	26.05	0	26.05		193
	74							80														30	0.0778432			38	2.95804	0	38	1	0										26.45	0.4	26.05		179
	74							81			87.3333											60	0.101203			38	3.84571	0	38	1	0										26.4	0.35	26.05		179
	74							80														90	0.11716			41	4.80357	3.35148	38	1.07895	3										26.95	0.9	26.05		178
	74							81														120	0.161072		693	42	6.765	4.64429	38	1.10526	4										28.25	2.2	26.05		177
	74							80														130	0.0594838			50	2.97419	12.7138	38	1.31579	12										32.475	6.425	26.05		183
	74							81														140	0.155825			43	6.70047	5.77912	38	1.13158	5										28.1	2.05	26.05		156
	74							78			85.6667											150	0.153278		803	43	6.59096	5.76639	38	1.13158	5								212	2.3	27.2	1.15	26.05		167
	74							79														165	0.146573			43	6.30266	5.73287	38	1.13158	5										26.95	0.9	26.05		179
	74							77														180	0.146573			41	6.00951	3.43972	38	1.07895	3										25.9	-0.15	26.05		159
	74							76														195	0.0381267			46	1.75383	8.30501	38	1.21053	8										30.975	4.925	26.05		178
	74							78														210	0.10485			43	4.50855	5.52425	38	1.13158	5										27.7	1.65	26.05		170
	74							78														240	0.121642			42	5.10897	4.48657	38	1.10526	4										26.1	0.05	26.05		173
	74							78														300	0.0998008			41	4.09183	3.2994	38	1.07895	3										26.95	0.9	26.05		172
	74							79			88.3333											360	0.106796	1053	1053	41	4.37862	3.32039	38	1.07895	3								667	8.7	25.9	-0.15	26.05		168
08-02-B	76	123	23	140	1	74.7	170	87			82.6667	25.85	0.1	224.1	120	1.8675	1.72385	1.60071	1.494	1.14923	1.06714	0	0			41	0	0	41	1	0			0	11295				967	17	24.05	0	24.05		184.5
	76							85														30	0.0362879			42	1.52409	1.03629	41	1.02439	1										24.6	0.55	24.05		193
	76							83			81											60	0.0860922			45	3.87415	4.34437	41	1.09756	4										26	1.95	24.05		192
	76							85														90	0.119472			46	5.49572	5.59736	41	1.12195	5										26.25	2.2	24.05		181
	76							82														120	0.137043			47	6.44103	6.82226	41	1.14634	6										27.3	3.25	24.05		174
	76							81														130	0.124625			48	5.98199	7.87237	41	1.17073	7										26.9	2.85	24.05		166
	76							81														140	0.122248			47	5.74564	6.73349	41	1.14634	6										26.25	2.2	24.05		171
	76							83			89.6667											150	0.110047		245	46	5.06216	5.55024	41	1.12195	5								596	7.4	26.7	2.65	24.05		173
	76							81														165	0.0695937			47	3.2709	6.41756	41	1.14634	6										27.1	3.05	24.05		180
	76							82														180	0.0695937			47	3.2709	6.41756	41	1.14634	6										25.95	1.9	24.05		165
	76							82														195	0.0579364			47	2.72301	6.34762	41	1.14634	6										26.1	2.05	24.05		168
	76							83														210	0.0902751			46	4.15266	5.45138	41	1.12195	5										25.775	1.725	24.05		170
	76							84														240	0.0814347			47	3.82743	6.48861	41	1.14634	6										26.4	2.35	24.05		179
	76							83														300	0.0854712			46	3.93167	5.42736	41	1.12195	5										25.85	1.8	24.05		179
	76							82			90.6667											360	0.0766592	398	398	44	3.373	3.22998	41	1.07317	3								817	13	26.1	2.05	24.05		179
09-03-B	77	137.5	25	140	0	89.8	202	110			96.3333	22.0076	0.1	269.4	120	2.245	2.07231	1.92429	1.796	1.38154	1.28286	0	0			39	0	0	39	1	0			0	13470				843	17	23.75	0	23.75		166.5
	77							108														30	0.0414167			39	1.61525	0	39	1	0										24	0.25	23.75		162
	77							105			96.5											60	0.0475971			42	1.99908	3.14279	39	1.07692	3										25.3	1.55	23.75		133
	77							104														90	0.0795641			43	3.42126	4.31826	39	1.10256	4										25	1.25	23.75		153
	77							105														120	0.0765988			45	3.44695	6.45959	39	1.15385	6										26.9	3.15	23.75		145
	77							105														130	0.0763766			46	3.51332	7.53464	39	1.17949	7										27.15	3.4	23.75		158
	77							105														140	0.0587294			47	2.76028	8.46983	39	1.20513	8										27.6	3.85	23.75		161
	77							104			96.6667											150	0.0813324		250	45	3.65996	6.48799	39	1.15385	6								150	12	26.6	2.85	23.75		161
	77							102														165	0.0460227			45	2.07102	6.27614	39	1.15385	6										28.05	4.3	23.75		163
	77							103														180	0.0460227			44	2.025	5.23011	39	1.12821	5										26.75	3	23.75		158
	77							103														195	0.0272952			43	1.17369	4.10918	39	1.10256	4										26.9	3.15	23.75		162
	77							103														210	0.0588541			41	2.41302	2.11771	39	1.05128	2										26.75	3	23.75		160
	77							103														240	0.0491776			44	2.16381	5.24589	39	1.12821	5										25.85	2.1	23.75		158
	77							101														300	0.0303984			44	1.33753	5.15199	39	1.12821	5										26.7	2.95	23.75		160
	77							99			105.667											360	0.030237	480	480	44	1.33043	5.15119	39	1.12821	5								836	16	26.45	2.7	23.75		157
09-04-B	78	131	58	140	1	64.9	153	89			119.667	27.7244	0.1	194.7	120	1.622	1.49723	1.39029	1.2976	0.998154	0.926857	0	0			38	0	0	38	1	0			0	9735				576	9.4	25.25	0	25.25		192.5
	78							91														30	0.00147838			41	0.0606138	3.00444	38	1.07895	3										27.05	1.8	25.25		204
	78							90			112.333											60	0.0650189			42	2.7308	4.26008	38	1.10526	4										28.7	3.45	25.25		195
	78							88														90	0.0879885			44	3.87149	6.52793	38	1.15789	6										28.2	2.95	25.25		191
	78							86														120	0.0938981			46	4.31931	8.75118	38	1.21053	8										28.6	3.35	25.25		183
	78							86														130	0.117388			46	5.39983	8.9391	38	1.21053	8										28.55	3.3	25.25		180
	78							86														140	0.070688			48	3.39302	10.7069	38	1.26316	10										29.1	3.85	25.25		177
	78							86			120											150	0.085138		417	47	4.00149	9.76624	38	1.23684	9								339	3.3	29.3	4.05	25.25		168
	78							83														165	0.0995554			48	4.77866	10.9956	38	1.26316	10										29.85	4.6	25.25		170
	78							85														180	0.0995554			48	4.77866	10.9956	38	1.26316	10										28.95	3.7	25.25		196
	78							87														195	0.0245089			46	1.12741	8.19607	38	1.21053	8										28.4	3.15	25.25		188
	78							88														210	0.0303077			46	1.39416	8.24246	38	1.21053	8										28.65	3.4	25.25		194
	78							83														240	0.035456			45	1.59552	7.24819	38	1.18421	7										27.55	2.3	25.25		192
	78							85														300	0.0237591			44	1.0454	6.14255	38	1.15789	6										28.35	3.1	25.25		185
	78							83			119.667											360	-0.0192029	607	607	45	-0.864132	6.86558	38	1.18421	7								571	7.6	28.9	3.65	25.25		198
09-05-B	79	150	25	140	1	66	185	91			89	19.28	0.1	198	120	1.65	1.52308	1.41429	1.32	1.01538	0.942857	0	0			43	0	0	43	1	0			0	9900				1038	17	28.15	0	28.15		160
	79							87														30	0.135722			42	5.70031	-1.13572	43	0.976744	-1										25.9	-2.25	28.15		145
	79							87			91.5											60	0.109833			44	4.83265	1.10983	43	1.02326	1										26.5	-1.65	28.15		138
	79							89														90	0.310937			45	13.9922	2.62187	43	1.04651	2										27.6	-0.55	28.15		133
	79							89														120	0.211812			46	9.74337	3.63544	43	1.06977	3										28.4	0.25	28.15		136
	79							91														130	0.209633			45	9.43349	2.41927	43	1.04651	2										28.55	0.4	28.15		127
	79							89														140	0.198575			46	9.13447	3.59573	43	1.06977	3										27.9	-0.25	28.15		124
	79							89			94											150	0.176456		150	46	8.11699	3.52937	43	1.06977	3								1030	19	28.6	0.45	28.15		132
	79							87														165	0.139978			48	6.71896	5.69989	43	1.11628	5										30.25	2.1	28.15		146
	79							87														180	0.139978			48	6.71896	5.69989	43	1.11628	5										28.9	0.75	28.15		137
	79							91														195	0.165692			46	7.62183	3.49708	43	1.06977	3										27.65	-0.5	28.15		130
	79							81														210	0.172196			44	7.57661	1.1722	43	1.02326	1										27.6	-0.55	28.15		135
	79							86														240	0.16135			44	7.09938	1.16135	43	1.02326	1										27.2	-0.95	28.15		132
	79							89														300	0.142248			45	6.40117	2.2845	43	1.04651	2										27.55	-0.6	28.15		142
	79							87			89.3333											360	0.0970448	275	275	46	4.46406	3.29113	43	1.06977	3								1050	20	27.8	-0.35	28.15		143
10-06-B	80	135	29	140	0	81.4	172	78			95.3333	27.5149	0.1	244.2	120	2.04	1.88308	1.74857	1.632	1.25538	1.16571	0	0			40	0	0	40	1	0			0	12210				730	12	24.775	0	24.775		233
	80							74														30	0.0429474			42	1.80379	2.08589	40	1.05	2										25.75	0.975	24.775		229
	80							71			93											60	0.134576			44	5.92136	4.53831	40	1.1	4										25.7	0.925	24.775		208
	80							70														90	0.151035			45	6.79656	5.75517	40	1.125	5										26.9	2.125	24.775		222
	80							69														120	0.166604			48	7.99698	9.33283	40	1.2	8										28	3.225	24.775		218
	80							67														130	0.174088			47	8.18215	8.21862	40	1.175	7										27.8	3.025	24.775		211
	80							68														140	0.171949			46	7.90966	7.03169	40	1.15	6										27.15	2.375	24.775		221
	80							66			83											150	0.179558		389	47	8.43924	8.25691	40	1.175	7								506	5.1	27.2	2.425	24.775		215
	80							64														165	0.0895195			47	4.20741	7.62664	40	1.175	7										27.95	3.175	24.775		187
	80							68														180	0.0895195			47	4.20741	7.62664	40	1.175	7										28.25	3.475	24.775		221
	80							65														195	0.12366			45	5.56469	5.6183	40	1.125	5										27.6	2.825	24.775		237
	80							67														210	0.112284			46	5.16507	6.6737	40	1.15	6										27	2.225	24.775		236
	80							66														240	0.128836			47	6.05528	7.90185	40	1.175	7										26.9	2.125	24.775		235
	80							63														300	0.144063			46	6.62691	6.86438	40	1.15	6										26.45	1.675	24.775		238
	80							64			96.6667											360	0.123049	573	573	47	5.78332	7.86135	40	1.175	7								774	12	26.05	1.275	24.775		239
10-08-B	81	136	33	140	1	79.8	174	69			80.3333	26.36	0.1	239.4	120	1.995	1.84154	1.71	1.596	1.22769	1.14	0	0			39	0	0	39	1	0			0	11970				525	14	27.1	0	27.1		140
	81							69														30	-0.0042562			40.5	-0.172376	1.49362	39	1.03846	1.5										26.25	-0.85	27.1		139
	81							69			84.3333											60	0.0567995			42	2.38558	3.1704	39	1.07692	3										27.55	0.45	27.1		134
	81							69														90	0.071925			45	3.23663	6.43155	39	1.15385	6										28.75	1.65	27.1		133
	81							66														120	0.103686			50	5.18428	12.1405	39	1.28205	11										29.6	2.5	27.1		132
	81							61														130	0.0667874			50	3.33937	11.7347	39	1.28205	11										31.4	4.3	27.1		93
	81							64														140	0.0820767			49	4.02176	10.8208	39	1.25641	10										30.7	3.6	27.1		95
	81							62			80.3333											150	0.105935		450	48	5.08489	9.95342	39	1.23077	9								150	2.8	29.7	2.6	27.1		129
	81							62														165	0.00358364			47	0.168431	8.02867	39	1.20513	8										29.05	1.95	27.1		127
	81							63														180	0.00358364			48	0.172015	9.03225	39	1.23077	9										28.45	1.35	27.1		137
	81							61														195	-0.00608841			47	-0.286155	7.95129	39	1.20513	8										29.4	2.3	27.1		131
	81							64														210	-0.0242828			50	-1.21414	10.7329	39	1.28205	11										30.8	3.7	27.1		132
	81							59														240	0.0278668			46	1.28187	7.19507	39	1.17949	7										29.15	2.05	27.1
	81							60														300	0.0341937			47	1.60711	8.27355	39	1.20513	8										28.8	1.7	27.1		99
	81							60			80											360	-0.0220351	950	950	46	-1.01361	6.84575	39	1.17949	7								175	4.3	29.65	2.55	27.1		132
12-09-B	82	141	26	140	0	68.3	176	84			95	22.0493	0.1	205	120	1.708	1.57662	1.464	1.3664	1.05108	0.976	0	0			39	0	0	39	1	0			0	10245				1063	18	24.8	0	24.8		211
	82							70														30	0.0438079			41	1.79613	2.08762	39	1.05128	2										25.35	0.55	24.8		212
	82							68			91.6667											60	0.0493914			40	1.97565	1.04939	39	1.02564	1										25.35	0.55	24.8		210
	82							74														90	0.0708191			44	3.11604	5.3541	39	1.12821	5										27.05	2.25	24.8		195
	82							73														120	0.165299			47	7.76903	9.32239	39	1.20513	8										28.1	3.3	24.8		193
	82							73														130	0.145176			45	6.53292	6.87106	39	1.15385	6										28.15	3.35	24.8		172
	82							76														140	0.124651			46	5.73394	7.87256	39	1.17949	7										27.9	3.1	24.8		193
	82							83			87.6667											150	0.132223		177	47	6.21447	9.05778	39	1.20513	8								1036	15	27.2	2.4	24.8		191
	82							82														165	0.131824			47	6.19574	9.05459	39	1.20513	8										28.35	3.55	24.8		194
	82							79														180	0.131824			45	5.9321	6.79095	39	1.15385	6										27.15	2.35	24.8		191
	82							80														195	0.138598			45	6.2369	6.83159	39	1.15385	6										27.4	2.6	24.8		176
	82							83														210	0.127597			47	5.99706	9.02078	39	1.20513	8										27.55	2.75	24.8		199
	82							84														240	0.0990243			46	4.55512	7.69317	39	1.17949	7										27.45	2.65	24.8		195
	82							75														300	0.080189			46	3.68869	7.56132	39	1.17949	7										27.95	3.15	24.8		199
	82							77			87.6667											360	0.0948155	427	427	45	4.2667	0	39	1	0								541	7.6	27.5	2.7	24.8		196
12-10-B	83	131.5	22	140	0	59.3	160	67			93.6667	23.16	0.1	177.9	120	1.4825	1.36846	1.27071	1.186	0.912308	0.847143	0	0			39	0	0	39	0.866667	0			0	8895				322	4.7	23.6	0	23.6		236
	83							64														30	0.0306175			41	1.25532	2.06124	39	0.911111	2										24.9	1.3	23.6		238
	83							62			83.3333											60	0.0358259			45	1.61217	6.21496	39	1	6										27.65	4.05	23.6		242
	83							64														90	0.101289			45	4.558	6.60773	39	1	6										27.9	4.3	23.6		237
	83							63														120	0.116381			49	5.70268	11.1638	39	1.08889	10										28.4	4.8	23.6		237
	83							62														130	0.12267			48	5.88814	10.104	39	1.06667	9										27.75	4.15	23.6		235
	83							63														140	0.110577			47	5.19714	8.88462	39	1.04444	8										28.55	4.95	23.6		229
	83							62			88											150	0.107664		500	47	5.06019	8.86131	39	1.04444	8								338	3.1	28.4	4.8	23.6		235
	83							62														165	0.0328904			46	1.51296	7.23023	39	1.02222	7										28.35	4.75	23.6		232
	83							61														180	0.0328904			49	1.61163	10.3289	39	1.08889	10										29.125	5.525	23.6		243
	83							57														195	0.072802			46	3.34889	7.50961	39	1.02222	7										27.3	3.7	23.6		229
	83							59														210	0.0610461			46	2.80812	7.42732	39	1.02222	7										27.35	3.75	23.6		228
	83							64														240	0.0581323			45	2.61595	6.34879	39	1	6										26.225	2.625	23.6		229
	83							62														300	0.029689			45	1.33601	6.17813	39	1	6										27.3	3.7	23.6		227
	83							58			91.3333											360	0.0104772	730	730	45	0.471474	6.06286	39	1	6								697	7.9	26.8	3.2	23.6		235
12-11-B	84	141	27	140	0	68.7	176	68			84.6667	22.18	0.1	206.1	120	1.7175	1.58538	1.47214	1.374	1.05692	0.981429	0	0			38	0	0	38	1	0			0	10305				801	16	24.575	0.005	24.57		180
	84							67														30	-0.011166			41	-0.457806	2.9665	38	1.07895	3										25.45	0.88	24.57		180
	84							63			84.6667											60	0.0108895			42	0.457359	4.04356	38	1.10526	4										26.25	1.68	24.57		181
	84							65														90	0.0734248			43	3.15727	5.36712	38	1.13158	5										26.7	2.13	24.57		176
	84							66														120	0.0952239			44	4.18985	6.57134	38	1.15789	6										27.8	3.23	24.57		179
	84							66														130	0.0340522			44	1.4983	6.20431	38	1.15789	6										27.65	3.08	24.57		167
	84							64														140	0.0591896			45	2.66353	7.41433	38	1.18421	7										27.35	2.78	24.57		163
	84							66			86.6667											150	0.0298122		285	44	1.31174	6.17887	38	1.15789	6								686	9.7	27.25	2.68	24.57		170
	84							66														165	-0.00612764			47	-0.287999	8.94485	38	1.23684	9										29.775	5.205	24.57		172
	84							65														180	-0.00612764			44	-0.269616	5.96323	38	1.15789	6										27.6	3.03	24.57		167
	84							65														195	0.00126108			44	0.0554874	6.00757	38	1.15789	6										27.85	3.28	24.57		158
	84							65														210	-0.00807488			43	-0.34722	4.95963	38	1.13158	5										27.7	3.13	24.57		164
	84							61														240	-0.00305068			45	-0.137281	6.97865	38	1.18421	7										27.45	2.88	24.57		167
	84							67														300	-0.00519878			43	-0.223548	4.97401	38	1.13158	5										26.6	2.03	24.57		163
	84							67			93											360	-0.0378355	369	369	44	-1.66476	5.77299	38	1.15789	6								839	18	27.05	2.48	24.57		168
14-12-B	85	154	25	140	0	74.7	187	89			96.3333	21.36	0.1	224.1	120	1.8675	1.72385	1.60071	1.494	1.14923	1.06714	0	0			43	0	0	43	1	0			0	11205				854	21	24.3	0	24.3		251
	85							90														30	0.0140928			46	0.64827	3.04228	43	1.06977	3										25.45	1.15	24.3		250
	85							91			93											60	0.0142099			47	0.667866	4.05684	43	1.09302	4										26.85	2.55	24.3		246
	85							92														90	0.0697702			50	3.48851	7.48839	43	1.16279	7										27.45	3.15	24.3		250
	85							92														120	0.101147			50	5.05734	7.70803	43	1.16279	7										28.45	4.15	24.3		240
	85							98														130	0.0732172			52	3.8073	9.65896	43	1.2093	9										29.1	4.8	24.3		226
	85							93														140	0.0486276			51	2.48001	8.38902	43	1.18605	8										28.45	4.15	24.3		237
	85							91			97											150	0.0467785		200	52	2.43248	9.42101	43	1.2093	9								723	11	29.8	5.5	24.3		255
	85							89														165	0.0479548			52	2.49365	9.43159	43	1.2093	9										28.2	3.9	24.3		246
	85							89														180	0.0479548			51	2.4457	8.38364	43	1.18605	8										27.75	3.45	24.3		247
	85							89														195	0.0354609			50	1.77304	7.24823	43	1.16279	7										27.95	3.65	24.3		241
	85							92														210	0.0265623			49	1.30155	6.15937	43	1.13953	6										27.35	3.05	24.3		231
	85							89														240	0.0177703			50	0.888513	7.12439	43	1.16279	7										27.45	3.15	24.3		232
	85							87														300	-0.0385328		650	52	-2.00371	8.6532	43	1.2093	9										29.475	5.175	24.3		254
	85							89			99.3333											360	-0.0589552	830	830	51	-3.00671	7.52836	43	1.18605	8								440	4.9	29.2	4.9	24.3		241
14-13-B	86	132.5	22	140	0	87.5	188	107			85	24.75	0.1	262.5	120	2.1875	2.01923	1.875	1.75	1.34615	1.25	0	0			43	0	0	43	1	0			0	13125				744	12	24.85	0	24.85		137.5
	86							110														30	0.032403			44	1.42573	1.0324	43	1.02326	1										25.85	1	24.85		135
	86							104			91.3333											60	0.0467724			47	2.1983	4.18709	43	1.09302	4										27.2	2.35	24.85		126
	86							103														90	0.0787484			49	3.85867	6.47249	43	1.13953	6										27.6	2.75	24.85		125
	86							104														120	0.111727			51	5.69808	8.89382	43	1.18605	8										27.3	2.45	24.85		124
	86							103														130	0.101057			48	4.85072	5.50528	43	1.11628	5										27.3	2.45	24.85		116
	86							104														140	0.0992659			48	4.76476	5.49633	43	1.11628	5										27.25	2.4	24.85		115
	86							102			84.3333											150	0.0887649		245	47	4.17195	4.35506	43	1.09302	4								647	10	27.3	2.45	24.85		116
	86							102														165	0.0175435			49	0.859632	6.10526	43	1.13953	6										28.25	3.4	24.85		117
	86							102														180	0.0175435			48	0.842088	5.08772	43	1.11628	5										27.35	2.5	24.85		118
	86							106														195	0.0399659			49	1.95833	6.2398	43	1.13953	6										28.65	3.8	24.85		117
	86							102														210	0.0219536			49	1.07573	6.13172	43	1.13953	6										28.5	3.65	24.85		116
	86							99														240	0.0282238			48	1.35474	5.14112	43	1.11628	5										28	3.15	24.85		117
	86							102														300	0.0265872			49	1.30277	6.15952	43	1.13953	6										28	3.15	24.85		118
	86							102			90.6667											360	0.0166651	652	652	48	0.799925	5.08333	43	1.11628	5								614	8.5	28.1	3.25	24.85		123

## Sheet: History
Object	Timestamp	User	Object Name	Event	Description	Annotation
Albumin 5.Data.Albumin Data New.Sheet1	2017.08.18 09:01:15 UTC	hahnturp54	Worksheet	Object Created	Object Created C:\Users\hahnturp54\Desktop\Albumin Data New.xls
Albumin 5.Data.Albumin Data New.Sheet1	2017.08.18 11:48:12 UTC	hahnturp54	Sheet1	Value changed	BE194; changed from Empty to 20.2
Albumin 5.Data.Albumin Data New.Sheet1	2017.08.18 11:48:18 UTC	hahnturp54	Sheet1	Value changed	BF194; changed from Empty to 20.2
Albumin 5.Data.Albumin Data New.Sheet1	2017.08.18 11:48:22 UTC	hahnturp54	Sheet1	Value changed	BE200; changed from Empty to 22.4
Albumin 5.Data.Albumin Data New.Sheet1	2017.08.18 11:48:50 UTC	hahnturp54	Sheet1	Value changed	BF200; changed from Empty to 22.4
Albumin 5.Data.Albumin Data New.Sheet1	2017.08.18 11:48:55 UTC	hahnturp54	Sheet1	Value changed	BE208; changed from Empty to 23.1
Albumin 5.Data.Albumin Data New.Sheet1	2017.08.18 11:48:58 UTC	hahnturp54	Sheet1	Value changed	BF208; changed from Empty to 23.1
Albumin 5.Data.Albumin Data New.Sheet1	2017.08.18 11:49:05 UTC	hahnturp54	Sheet1	Value changed	BE209; changed from Empty to 20.2
Albumin 5.Data.Albumin Data New.Sheet1	2017.08.18 11:49:08 UTC	hahnturp54	Sheet1	Value changed	BF209; changed from Empty to 20.2
Albumin 5.Data.Albumin Data New.Sheet1	2017.08.18 11:49:15 UTC	hahnturp54	Sheet1	Value changed	BE215; changed from Empty to 22.4
Albumin 5.Data.Albumin Data New.Sheet1	2017.08.18 11:49:17 UTC	hahnturp54	Sheet1	Value changed	BF215; changed from Empty to 22.4
Albumin 5.Data.Albumin Data New.Sheet1	2017.08.18 11:49:45 UTC	hahnturp54	Sheet1	Range cleared	The range BE223:BF223 was cleared
Albumin 5.Data.Albumin Data New.Sheet1	2017.08.18 11:49:49 UTC	hahnturp54	Sheet1	Values Pasted	Values pasted into BE224:BF224
Albumin 5.Data.Albumin Data New.Sheet1	2017.08.18 11:50:16 UTC	hahnturp54	Sheet1	Value changed	BE223; changed from Empty to 23.1
Albumin 5.Data.Albumin Data New.Sheet1	2017.08.18 11:50:22 UTC	hahnturp54	Sheet1	Value changed	BF223; changed from Empty to 23.1
Albumin 5.Data.Albumin Data New.Sheet1	2017.08.21 13:14:46 UTC	hahnturp54	Sheet1	Value changed	U225; changed from -1 to 0
Albumin 5.Data.Albumin Data New.Sheet1	2017.09.28 10:47:47 UTC	hahnturp54	Sheet1	Values Pasted	Values pasted into BA372
Albumin 5.Data.Albumin Data New.Sheet1	2017.09.28 10:47:47 UTC	hahnturp54	Sheet1	Values Pasted	Values pasted into BA371
Albumin 5.Data.Albumin Data New.Sheet1	2017.09.28 10:47:58 UTC	hahnturp54	Sheet1	Value changed	BA372; changed from Empty to 396
Albumin 5.Data.Albumin Data New.Sheet1	2017.12.11 09:58:15 UTC	hahnturp54	Sheet1	Value changed	BE194; changed from 20.2 to 18.2
Albumin 5.Data.Albumin Data New.Sheet1	2017.12.11 09:58:18 UTC	hahnturp54	Sheet1	Value changed	BE200; changed from 22.4 to 20.4
Albumin 5.Data.Albumin Data New.Sheet1	2017.12.11 09:58:21 UTC	hahnturp54	Sheet1	Value changed	BF194; changed from 20.2 to 18.2
Albumin 5.Data.Albumin Data New.Sheet1	2017.12.11 09:58:30 UTC	hahnturp54	Sheet1	Value changed	BF200; changed from 22.4 to 20.4
Albumin 5.Data.Albumin Data New.Sheet1	2017.12.11 09:58:32 UTC	hahnturp54	Sheet1	Value changed	BE208; changed from 23.1 to 20
Albumin 5.Data.Albumin Data New.Sheet1	2017.12.11 10:30:16 UTC	hahnturp54	Sheet1	Value changed	BF208; changed from 23.1 to 20
Albumin 5.Data.Albumin Data New.Sheet1	2017.12.11 10:31:11 UTC	hahnturp54	Sheet1	Column added	Column COP_start was added at position 31
Albumin 5.Data.Albumin Data New.Sheet1	2017.12.11 10:31:38 UTC	hahnturp54	Sheet1	Column added	Column COP_diff was added at position 31
Albumin 5.Data.Albumin Data New.Sheet1	2017.12.11 10:33:03 UTC	hahnturp54	Sheet1	Values Pasted	Values pasted into BF1:BG447
Albumin 5.Data.Albumin Data New.Sheet1	2017.12.12 13:02:39 UTC	hahnturp54	Sheet1	Column added	Column U_osm_1 was added at position 34
Albumin 5.Data.Albumin Data New.Sheet1	2017.12.12 13:03:13 UTC	hahnturp54	Sheet1	Column added	Column U_krea was added at position 35
Albumin 5.Data.Albumin Data New.Sheet1	2017.12.12 13:05:17 UTC	hahnturp54	Sheet1	Values Pasted	Values pasted into BI1:BJ447
Albumin 5.Data.Albumin Data New.Sheet1	2017.12.12 13:28:21 UTC	hahnturp54	Sheet1	Column removed	Column U_osm was removed at position 26
Albumin 5.Data.Albumin Data New.Sheet1	2017.12.13 11:51:51 UTC	hahnturp54	Sheet1	Value changed	I16; changed from 1.2 to 21.34
Albumin 5.Data.Albumin Data New.Sheet1	2017.12.13 11:53:14 UTC	hahnturp54	Sheet1	Values Pasted	Values pasted into J57
Albumin 5.Data.Albumin Data New.Sheet1	2017.12.13 11:53:14 UTC	hahnturp54	Sheet1	Values Pasted	Values pasted into J56
Albumin 5.Data.Albumin Data New.Sheet1	2017.12.13 11:54:11 UTC	hahnturp54	Sheet1	Column added	Column P_kreatinin was added at position 5
Albumin 5.Data.Albumin Data New.Sheet1	2017.12.13 11:55:08 UTC	hahnturp54	Sheet1	Value changed	F1; changed from Empty to 90
Albumin 5.Data.Albumin Data New.Sheet1	2017.12.13 11:55:13 UTC	hahnturp54	Sheet1	Value changed	F16; changed from Empty to 67
Albumin 5.Data.Albumin Data New.Sheet1	2017.12.13 11:55:20 UTC	hahnturp54	Sheet1	Value changed	F31; changed from Empty to 59
Albumin 5.Data.Albumin Data New.Sheet1	2017.12.13 11:55:30 UTC	hahnturp54	Sheet1	Value changed	F46; changed from Empty to 53
Albumin 5.Data.Albumin Data New.Sheet1	2017.12.13 11:55:57 UTC	hahnturp54	Sheet1	Value changed	F59; changed from Empty to 59
Albumin 5.Data.Albumin Data New.Sheet1	2017.12.13 11:56:08 UTC	hahnturp54	Sheet1	Value changed	F74; changed from Empty to 74
Albumin 5.Data.Albumin Data New.Sheet1	2017.12.13 11:56:13 UTC	hahnturp54	Sheet1	Value changed	F89; changed from Empty to 80
Albumin 5.Data.Albumin Data New.Sheet1	2017.12.13 11:56:24 UTC	hahnturp54	Sheet1	Value changed	F104; changed from Empty to 59
Albumin 5.Data.Albumin Data New.Sheet1	2017.12.13 11:56:30 UTC	hahnturp54	Sheet1	Value changed	F119; changed from Empty to 75
Albumin 5.Data.Albumin Data New.Sheet1	2017.12.13 11:56:39 UTC	hahnturp54	Sheet1	Value changed	F134; changed from Empty to 71
Albumin 5.Data.Albumin Data New.Sheet1	2017.12.13 11:56:46 UTC	hahnturp54	Sheet1	Value changed	F149; changed from Empty to 74
Albumin 5.Data.Albumin Data New.Sheet1	2017.12.13 11:56:52 UTC	hahnturp54	Sheet1	Value changed	F164; changed from Empty to 60
Albumin 5.Data.Albumin Data New.Sheet1	2017.12.13 11:56:59 UTC	hahnturp54	Sheet1	Value changed	F179; changed from Empty to 56
Albumin 5.Data.Albumin Data New.Sheet1	2017.12.13 11:57:11 UTC	hahnturp54	Sheet1	Value changed	F194; changed from Empty to 77
Albumin 5.Data.Albumin Data New.Sheet1	2017.12.13 12:00:32 UTC	hahnturp54	Sheet1	Value changed	F209; changed from Empty to 65
Albumin 5.Data.Albumin Data New.Sheet1	2017.12.13 12:00:46 UTC	hahnturp54	Sheet1	Value changed	F224; changed from Empty to 103
Albumin 5.Data.Albumin Data New.Sheet1	2017.12.13 12:00:53 UTC	hahnturp54	Sheet1	Value changed	F239; changed from Empty to 103
Albumin 5.Data.Albumin Data New.Sheet1	2017.12.13 12:00:59 UTC	hahnturp54	Sheet1	Value changed	F254; changed from Empty to 90
Albumin 5.Data.Albumin Data New.Sheet1	2017.12.13 12:01:18 UTC	hahnturp54	Sheet1	Value changed	F254; changed from 90 to 89
Albumin 5.Data.Albumin Data New.Sheet1	2017.12.13 12:01:28 UTC	hahnturp54	Sheet1	Value changed	F269; changed from Empty to 90
Albumin 5.Data.Albumin Data New.Sheet1	2017.12.13 12:01:49 UTC	hahnturp54	Sheet1	Value changed	F284; changed from Empty to 96
Albumin 5.Data.Albumin Data New.Sheet1	2017.12.13 12:02:04 UTC	hahnturp54	Sheet1	Value changed	F299; changed from Empty to 67
Albumin 5.Data.Albumin Data New.Sheet1	2017.12.13 12:02:22 UTC	hahnturp54	Sheet1	Value changed	F313; changed from Empty to 78
Albumin 5.Data.Albumin Data New.Sheet1	2017.12.13 12:02:34 UTC	hahnturp54	Sheet1	Value changed	F328; changed from Empty to 69
Albumin 5.Data.Albumin Data New.Sheet1	2017.12.13 12:02:37 UTC	hahnturp54	Sheet1	Value changed	F343; changed from Empty to 85
Albumin 5.Data.Albumin Data New.Sheet1	2017.12.13 12:02:46 UTC	hahnturp54	Sheet1	Value changed	F358; changed from Empty to 62
Albumin 5.Data.Albumin Data New.Sheet1	2017.12.13 12:03:12 UTC	hahnturp54	Sheet1	Value changed	F373; changed from Empty to 76
Albumin 5.Data.Albumin Data New.Sheet1	2017.12.13 12:03:22 UTC	hahnturp54	Sheet1	Value changed	F388; changed from Empty to 94
Albumin 5.Data.Albumin Data New.Sheet1	2017.12.13 12:03:29 UTC	hahnturp54	Sheet1	Value changed	F403; changed from Empty to 62
Albumin 5.Data.Albumin Data New.Sheet1	2017.12.13 12:03:40 UTC	hahnturp54	Sheet1	Value changed	F418; changed from Empty to 82
Albumin 5.Data.Albumin Data New.Sheet1	2017.12.13 12:03:49 UTC	hahnturp54	Sheet1	Value changed	F433; changed from Empty to 58
Albumin 5.Data.Albumin Data New.Sheet1	2017.12.13 13:10:42 UTC	hahnturp54	Sheet1	Column added	Column Cases was added at position 35
Albumin 5.Data.Albumin Data New.Sheet1	2017.12.13 13:10:54 UTC	hahnturp54	Sheet1	Values Pasted	Values pasted into BJ1:BJ16
Albumin 5.Data.Albumin Data New.Sheet1	2017.12.13 13:11:33 UTC	hahnturp54	Sheet1	Values Pasted	Values pasted into BJ1:BJ447
Albumin 5.Data.Albumin Data New.Sheet1	2017.12.13 13:12:22 UTC	hahnturp54	Sheet1	Values Pasted	Values pasted into BH254:BH269
Albumin 5.Data.Albumin Data New.Sheet1	2017.12.13 13:31:49 UTC	hahnturp54	Sheet1	Values Pasted	Values pasted into BH224:BH447
Albumin 5.Data.Albumin Data New.Sheet1	2017.12.13 13:37:42 UTC	hahnturp54	Sheet1	Values Pasted	Values pasted into 309:BK309
Albumin 5.Data.Albumin Data New.Sheet1	2017.12.13 13:37:42 UTC	hahnturp54	Sheet1	Values Pasted	Values pasted into 308:BK308
Albumin 5.Data.Albumin Data New.Sheet1	2017.12.13 13:38:26 UTC	hahnturp54	Sheet1	Cell cleared	The cell BH309 was cleared
Albumin 5.Data.Albumin Data New.Sheet1	2017.12.13 13:38:35 UTC	hahnturp54	Sheet1	Range cleared	The range BH310:BH448 was cleared
Albumin 5.Data.Albumin Data New.Sheet1	2017.12.13 13:39:00 UTC	hahnturp54	Sheet1	Values Pasted	Values pasted into BH309:BH447
Albumin 5.Data.Albumin Data New.Sheet1	2017.12.13 13:41:06 UTC	hahnturp54	Sheet1	Column removed	Column Cases was removed at position 35
Albumin 5.Data.Albumin Data New.Sheet1	2017.12.13 13:41:34 UTC	hahnturp54	Sheet1	Column added	Column COP_start_ was added at position 35
Albumin 5.Data.Albumin Data New.Sheet1	2017.12.13 13:42:00 UTC	hahnturp54	Sheet1	Column added	Column COP_diff_1 was added at position 35
Albumin 5.Data.Albumin Data New.Sheet1	2017.12.13 13:42:40 UTC	hahnturp54	Sheet1	Range cleared	The range BF:BF was cleared
Albumin 5.Data.Albumin Data New.Sheet1	2017.12.13 13:42:48 UTC	hahnturp54	Sheet1	Values Pasted	Values pasted into BK1:BK448
Albumin 5.Data.Albumin Data New.Sheet1	2017.12.13 13:43:06 UTC	hahnturp54	Sheet1	Column removed	Column COP_diff was removed at position 31
Albumin 5.Data.Albumin Data New.Sheet1	2017.12.13 13:43:28 UTC	hahnturp54	Sheet1	Values Pasted	Values pasted from BJ1 into BJ2:BJ15
Albumin 5.Data.Albumin Data New.Sheet1	2017.12.13 13:43:31 UTC	hahnturp54	Sheet1	Values Pasted	Values pasted into BJ16
Albumin 5.Data.Albumin Data New.Sheet1	2017.12.13 13:43:31 UTC	hahnturp54	Sheet1	Values Pasted	Values pasted into BK29
Albumin 5.Data.Albumin Data New.Sheet1	2017.12.13 13:43:36 UTC	hahnturp54	Sheet1	Cell cleared	The cell BK29 was cleared
Albumin 5.Data.Albumin Data New.Sheet1	2017.12.13 13:43:48 UTC	hahnturp54	Sheet1	Value changed	BJ16; changed from Empty to 17.9
Albumin 5.Data.Albumin Data New.Sheet1	2017.12.13 13:43:49 UTC	hahnturp54	Sheet1	Values Pasted	Values pasted from BJ16 into BJ17:BJ30
Albumin 5.Data.Albumin Data New.Sheet1	2017.12.13 13:43:56 UTC	hahnturp54	Sheet1	Cell cleared	The cell BJ2 was cleared
Albumin 5.Data.Albumin Data New.Sheet1	2017.12.13 13:43:56 UTC	hahnturp54	Sheet1	Cell cleared	The cell BJ3 was cleared
Albumin 5.Data.Albumin Data New.Sheet1	2017.12.13 13:43:56 UTC	hahnturp54	Sheet1	Cell cleared	The cell BJ4 was cleared
Albumin 5.Data.Albumin Data New.Sheet1	2017.12.13 13:43:57 UTC	hahnturp54	Sheet1	Cell cleared	The cell BJ5 was cleared
Albumin 5.Data.Albumin Data New.Sheet1	2017.12.13 13:43:57 UTC	hahnturp54	Sheet1	Cell cleared	The cell BJ6 was cleared
Albumin 5.Data.Albumin Data New.Sheet1	2017.12.13 13:44:04 UTC	hahnturp54	Sheet1	Cell cleared	The cell BJ8 was cleared
Albumin 5.Data.Albumin Data New.Sheet1	2017.12.13 13:44:04 UTC	hahnturp54	Sheet1	Cell cleared	The cell BJ9 was cleared
Albumin 5.Data.Albumin Data New.Sheet1	2017.12.13 13:44:04 UTC	hahnturp54	Sheet1	Cell cleared	The cell BJ10 was cleared
Albumin 5.Data.Albumin Data New.Sheet1	2017.12.13 13:44:04 UTC	hahnturp54	Sheet1	Cell cleared	The cell BJ11 was cleared
Albumin 5.Data.Albumin Data New.Sheet1	2017.12.13 13:44:04 UTC	hahnturp54	Sheet1	Cell cleared	The cell BJ12 was cleared
Albumin 5.Data.Albumin Data New.Sheet1	2017.12.13 13:44:05 UTC	hahnturp54	Sheet1	Cell cleared	The cell BJ13 was cleared
Albumin 5.Data.Albumin Data New.Sheet1	2017.12.13 13:44:05 UTC	hahnturp54	Sheet1	Cell cleared	The cell BJ14 was cleared
Albumin 5.Data.Albumin Data New.Sheet1	2017.12.13 13:44:07 UTC	hahnturp54	Sheet1	Cell cleared	The cell BJ17 was cleared
Albumin 5.Data.Albumin Data New.Sheet1	2017.12.13 13:44:07 UTC	hahnturp54	Sheet1	Cell cleared	The cell BJ18 was cleared
Albumin 5.Data.Albumin Data New.Sheet1	2017.12.13 13:44:07 UTC	hahnturp54	Sheet1	Cell cleared	The cell BJ19 was cleared
Albumin 5.Data.Albumin Data New.Sheet1	2017.12.13 13:44:07 UTC	hahnturp54	Sheet1	Cell cleared	The cell BJ20 was cleared
Albumin 5.Data.Albumin Data New.Sheet1	2017.12.13 13:44:08 UTC	hahnturp54	Sheet1	Cell cleared	The cell BJ21 was cleared
Albumin 5.Data.Albumin Data New.Sheet1	2017.12.13 13:44:08 UTC	hahnturp54	Sheet1	Cell cleared	The cell BJ23 was cleared
Albumin 5.Data.Albumin Data New.Sheet1	2017.12.13 13:44:09 UTC	hahnturp54	Sheet1	Cell cleared	The cell BJ24 was cleared
Albumin 5.Data.Albumin Data New.Sheet1	2017.12.13 13:44:09 UTC	hahnturp54	Sheet1	Cell cleared	The cell BJ25 was cleared
Albumin 5.Data.Albumin Data New.Sheet1	2017.12.13 13:44:09 UTC	hahnturp54	Sheet1	Cell cleared	The cell BJ26 was cleared
Albumin 5.Data.Albumin Data New.Sheet1	2017.12.13 13:44:09 UTC	hahnturp54	Sheet1	Cell cleared	The cell BJ27 was cleared
Albumin 5.Data.Albumin Data New.Sheet1	2017.12.13 13:44:09 UTC	hahnturp54	Sheet1	Cell cleared	The cell BJ28 was cleared
Albumin 5.Data.Albumin Data New.Sheet1	2017.12.13 13:44:10 UTC	hahnturp54	Sheet1	Cell cleared	The cell BJ29 was cleared
Albumin 5.Data.Albumin Data New.Sheet1	2017.12.13 13:44:40 UTC	hahnturp54	Sheet1	Values Pasted	Values pasted from BJ224 into BJ225:BJ238
Albumin 5.Data.Albumin Data New.Sheet1	2017.12.13 13:44:43 UTC	hahnturp54	Sheet1	Values Pasted	Values pasted from BJ239 into BJ240:BJ252
Albumin 5.Data.Albumin Data New.Sheet1	2017.12.13 13:44:53 UTC	hahnturp54	Sheet1	Values Pasted	Values pasted from BJ254 into BJ255:BJ268
Albumin 5.Data.Albumin Data New.Sheet1	2017.12.13 13:45:00 UTC	hahnturp54	Sheet1	Values Pasted	Values pasted from BJ269 into BJ270:BJ283
Albumin 5.Data.Albumin Data New.Sheet1	2017.12.13 13:45:08 UTC	hahnturp54	Sheet1	Values Pasted	Values pasted from BJ284 into BJ285:BJ298
Albumin 5.Data.Albumin Data New.Sheet1	2017.12.13 13:45:15 UTC	hahnturp54	Sheet1	Values Pasted	Values pasted from BJ299 into BJ300:BJ312
Albumin 5.Data.Albumin Data New.Sheet1	2017.12.13 13:45:22 UTC	hahnturp54	Sheet1	Values Pasted	Values pasted from BJ313 into BJ314:BJ327
Albumin 5.Data.Albumin Data New.Sheet1	2017.12.13 13:45:25 UTC	hahnturp54	Sheet1	Values Pasted	Values pasted from BJ328 into BJ329:BJ342
Albumin 5.Data.Albumin Data New.Sheet1	2017.12.13 13:45:31 UTC	hahnturp54	Sheet1	Values Pasted	Values pasted from BJ343 into BJ344:BJ357
Albumin 5.Data.Albumin Data New.Sheet1	2017.12.13 13:45:36 UTC	hahnturp54	Sheet1	Values Pasted	Values pasted from BJ358 into BJ359:BJ375
Albumin 5.Data.Albumin Data New.Sheet1	2017.12.13 13:45:39 UTC	hahnturp54	Sheet1	Value changed	BJ358; changed from 26.1 to 26.1
Albumin 5.Data.Albumin Data New.Sheet1	2017.12.13 13:45:39 UTC	hahnturp54	Sheet1	Cell cleared	The cell BJ359 was cleared
Albumin 5.Data.Albumin Data New.Sheet1	2017.12.13 13:45:39 UTC	hahnturp54	Sheet1	Cell cleared	The cell BJ360 was cleared
Albumin 5.Data.Albumin Data New.Sheet1	2017.12.13 13:45:39 UTC	hahnturp54	Sheet1	Cell cleared	The cell BJ361 was cleared
Albumin 5.Data.Albumin Data New.Sheet1	2017.12.13 13:45:39 UTC	hahnturp54	Sheet1	Cell cleared	The cell BJ362 was cleared
Albumin 5.Data.Albumin Data New.Sheet1	2017.12.13 13:45:39 UTC	hahnturp54	Sheet1	Cell cleared	The cell BJ363 was cleared
Albumin 5.Data.Albumin Data New.Sheet1	2017.12.13 13:45:39 UTC	hahnturp54	Sheet1	Value changed	BJ364; changed from 26.1 to 26.1
Albumin 5.Data.Albumin Data New.Sheet1	2017.12.13 13:45:39 UTC	hahnturp54	Sheet1	Cell cleared	The cell BJ365 was cleared
Albumin 5.Data.Albumin Data New.Sheet1	2017.12.13 13:45:39 UTC	hahnturp54	Sheet1	Cell cleared	The cell BJ366 was cleared
Albumin 5.Data.Albumin Data New.Sheet1	2017.12.13 13:45:39 UTC	hahnturp54	Sheet1	Cell cleared	The cell BJ367 was cleared
Albumin 5.Data.Albumin Data New.Sheet1	2017.12.13 13:45:39 UTC	hahnturp54	Sheet1	Cell cleared	The cell BJ368 was cleared
Albumin 5.Data.Albumin Data New.Sheet1	2017.12.13 13:45:39 UTC	hahnturp54	Sheet1	Cell cleared	The cell BJ369 was cleared
Albumin 5.Data.Albumin Data New.Sheet1	2017.12.13 13:45:39 UTC	hahnturp54	Sheet1	Cell cleared	The cell BJ370 was cleared
Albumin 5.Data.Albumin Data New.Sheet1	2017.12.13 13:45:39 UTC	hahnturp54	Sheet1	Cell cleared	The cell BJ371 was cleared
Albumin 5.Data.Albumin Data New.Sheet1	2017.12.13 13:45:39 UTC	hahnturp54	Sheet1	Value changed	BJ372; changed from 26.1 to 26.1
Albumin 5.Data.Albumin Data New.Sheet1	2017.12.13 13:45:39 UTC	hahnturp54	Sheet1	Value changed	BJ373; changed from 26.1 to 25.8
Albumin 5.Data.Albumin Data New.Sheet1	2017.12.13 13:45:39 UTC	hahnturp54	Sheet1	Cell cleared	The cell BJ374 was cleared
Albumin 5.Data.Albumin Data New.Sheet1	2017.12.13 13:45:39 UTC	hahnturp54	Sheet1	Cell cleared	The cell BJ375 was cleared
Albumin 5.Data.Albumin Data New.Sheet1	2017.12.13 13:45:45 UTC	hahnturp54	Sheet1	Values Pasted	Values pasted from BJ358 into BJ359:BJ372
Albumin 5.Data.Albumin Data New.Sheet1	2017.12.13 13:45:52 UTC	hahnturp54	Sheet1	Values Pasted	Values pasted from BJ373 into BJ374:BJ387
Albumin 5.Data.Albumin Data New.Sheet1	2017.12.13 13:45:58 UTC	hahnturp54	Sheet1	Values Pasted	Values pasted from BJ388 into BJ389:BJ402
Albumin 5.Data.Albumin Data New.Sheet1	2017.12.13 13:46:05 UTC	hahnturp54	Sheet1	Values Pasted	Values pasted from BJ403 into BJ404:BJ417
Albumin 5.Data.Albumin Data New.Sheet1	2017.12.13 13:46:10 UTC	hahnturp54	Sheet1	Values Pasted	Values pasted from BJ418 into BJ419:BJ432
Albumin 5.Data.Albumin Data New.Sheet1	2017.12.13 13:46:15 UTC	hahnturp54	Sheet1	Values Pasted	Values pasted from BJ433 into BJ434:BJ447
Albumin 5.Data.Albumin Data New.Sheet1	2017.12.13 13:46:27 UTC	hahnturp54	Sheet1	Row deleted	Row was removed at position 448
Albumin 5.Data.Albumin Data New.Sheet1	2017.12.13 13:47:11 UTC	hahnturp54	Sheet1	Column removed	Column COP_start was removed at position 31
Albumin 5.Data.Albumin Data New.Sheet1	2017.12.13 13:47:54 UTC	hahnturp54	Sheet1	Value changed	BE239; changed from 29.4 to 28.65
Albumin 5.Data.Albumin Data New.Sheet1	2017.12.13 13:48:04 UTC	hahnturp54	Sheet1	Column removed	Column COP was removed at position 30
Albumin 5.Data.Albumin Data New.Sheet1	2017.12.13 13:52:13 UTC	hahnturp54	Sheet1	Values Pasted	Values pasted into BG1:BG447
Albumin 5.Data.Albumin Data New.Sheet1	2017.12.13 13:52:59 UTC	hahnturp54	Sheet1	Cell cleared	The cell BG418 was cleared
Albumin 5.Data.Albumin Data New.Sheet1	2017.12.13 13:53:00 UTC	hahnturp54	Sheet1	Cell cleared	The cell BG419 was cleared
Albumin 5.Data.Albumin Data New.Sheet1	2017.12.13 13:53:00 UTC	hahnturp54	Sheet1	Cell cleared	The cell BG420 was cleared
Albumin 5.Data.Albumin Data New.Sheet1	2017.12.13 13:53:05 UTC	hahnturp54	Sheet1	Value changed	BG420; changed from Empty to 1.2
Albumin 5.Data.Albumin Data New.Sheet1	2017.12.13 13:53:39 UTC	hahnturp54	Sheet1	Cell cleared	The cell BG2 was cleared
Albumin 5.Data.Albumin Data New.Sheet1	2017.12.13 13:53:40 UTC	hahnturp54	Sheet1	Cell cleared	The cell BG3 was cleared
Albumin 5.Data.Albumin Data New.Sheet1	2017.12.13 13:53:40 UTC	hahnturp54	Sheet1	Cell cleared	The cell BG4 was cleared
Albumin 5.Data.Albumin Data New.Sheet1	2017.12.13 13:53:40 UTC	hahnturp54	Sheet1	Cell cleared	The cell BG5 was cleared
Albumin 5.Data.Albumin Data New.Sheet1	2017.12.13 13:53:41 UTC	hahnturp54	Sheet1	Cell cleared	The cell BG6 was cleared
Albumin 5.Data.Albumin Data New.Sheet1	2017.12.13 13:53:45 UTC	hahnturp54	Sheet1	Cell cleared	The cell BG8 was cleared
Albumin 5.Data.Albumin Data New.Sheet1	2017.12.13 13:53:45 UTC	hahnturp54	Sheet1	Cell cleared	The cell BG9 was cleared
Albumin 5.Data.Albumin Data New.Sheet1	2017.12.13 13:53:45 UTC	hahnturp54	Sheet1	Cell cleared	The cell BG10 was cleared
Albumin 5.Data.Albumin Data New.Sheet1	2017.12.13 13:53:45 UTC	hahnturp54	Sheet1	Cell cleared	The cell BG11 was cleared
Albumin 5.Data.Albumin Data New.Sheet1	2017.12.13 13:53:45 UTC	hahnturp54	Sheet1	Cell cleared	The cell BG12 was cleared
Albumin 5.Data.Albumin Data New.Sheet1	2017.12.13 13:53:46 UTC	hahnturp54	Sheet1	Cell cleared	The cell BG13 was cleared
Albumin 5.Data.Albumin Data New.Sheet1	2017.12.13 13:53:46 UTC	hahnturp54	Sheet1	Cell cleared	The cell BG14 was cleared
Albumin 5.Data.Albumin Data New.Sheet1	2017.12.13 13:53:47 UTC	hahnturp54	Sheet1	Cell cleared	The cell BG17 was cleared
Albumin 5.Data.Albumin Data New.Sheet1	2017.12.13 13:53:47 UTC	hahnturp54	Sheet1	Cell cleared	The cell BG18 was cleared
Albumin 5.Data.Albumin Data New.Sheet1	2017.12.13 13:53:47 UTC	hahnturp54	Sheet1	Cell cleared	The cell BG19 was cleared
Albumin 5.Data.Albumin Data New.Sheet1	2017.12.13 13:53:47 UTC	hahnturp54	Sheet1	Cell cleared	The cell BG20 was cleared
Albumin 5.Data.Albumin Data New.Sheet1	2017.12.13 13:53:48 UTC	hahnturp54	Sheet1	Cell cleared	The cell BG21 was cleared
Albumin 5.Data.Albumin Data New.Sheet1	2017.12.13 13:53:49 UTC	hahnturp54	Sheet1	Cell cleared	The cell BG23 was cleared
Albumin 5.Data.Albumin Data New.Sheet1	2017.12.13 13:53:49 UTC	hahnturp54	Sheet1	Cell cleared	The cell BG24 was cleared
Albumin 5.Data.Albumin Data New.Sheet1	2017.12.13 13:53:49 UTC	hahnturp54	Sheet1	Cell cleared	The cell BG25 was cleared
Albumin 5.Data.Albumin Data New.Sheet1	2017.12.13 13:53:49 UTC	hahnturp54	Sheet1	Cell cleared	The cell BG26 was cleared
Albumin 5.Data.Albumin Data New.Sheet1	2017.12.13 13:53:49 UTC	hahnturp54	Sheet1	Cell cleared	The cell BG27 was cleared
Albumin 5.Data.Albumin Data New.Sheet1	2017.12.13 13:53:50 UTC	hahnturp54	Sheet1	Cell cleared	The cell BG28 was cleared
Albumin 5.Data.Albumin Data New.Sheet1	2017.12.13 13:53:56 UTC	hahnturp54	Sheet1	Cell cleared	The cell BG29 was cleared
Albumin 5.Data.Albumin Data New.Sheet1	2017.12.13 13:53:57 UTC	hahnturp54	Sheet1	Cell cleared	The cell BG32 was cleared
Albumin 5.Data.Albumin Data New.Sheet1	2017.12.13 13:53:57 UTC	hahnturp54	Sheet1	Cell cleared	The cell BG33 was cleared
Albumin 5.Data.Albumin Data New.Sheet1	2017.12.13 13:53:57 UTC	hahnturp54	Sheet1	Cell cleared	The cell BG34 was cleared
Albumin 5.Data.Albumin Data New.Sheet1	2017.12.13 13:53:57 UTC	hahnturp54	Sheet1	Cell cleared	The cell BG35 was cleared
Albumin 5.Data.Albumin Data New.Sheet1	2017.12.13 13:53:58 UTC	hahnturp54	Sheet1	Cell cleared	The cell BG36 was cleared
Albumin 5.Data.Albumin Data New.Sheet1	2017.12.13 13:53:58 UTC	hahnturp54	Sheet1	Cell cleared	The cell BG38 was cleared
Albumin 5.Data.Albumin Data New.Sheet1	2017.12.13 13:53:59 UTC	hahnturp54	Sheet1	Cell cleared	The cell BG39 was cleared
Albumin 5.Data.Albumin Data New.Sheet1	2017.12.13 13:53:59 UTC	hahnturp54	Sheet1	Cell cleared	The cell BG40 was cleared
Albumin 5.Data.Albumin Data New.Sheet1	2017.12.13 13:53:59 UTC	hahnturp54	Sheet1	Cell cleared	The cell BG41 was cleared
Albumin 5.Data.Albumin Data New.Sheet1	2017.12.13 13:53:59 UTC	hahnturp54	Sheet1	Cell cleared	The cell BG42 was cleared
Albumin 5.Data.Albumin Data New.Sheet1	2017.12.13 13:53:59 UTC	hahnturp54	Sheet1	Cell cleared	The cell BG43 was cleared
Albumin 5.Data.Albumin Data New.Sheet1	2017.12.13 13:54:00 UTC	hahnturp54	Sheet1	Cell cleared	The cell BG44 was cleared
Albumin 5.Data.Albumin Data New.Sheet1	2017.12.13 13:54:01 UTC	hahnturp54	Sheet1	Cell cleared	The cell BG47 was cleared
Albumin 5.Data.Albumin Data New.Sheet1	2017.12.13 13:54:01 UTC	hahnturp54	Sheet1	Cell cleared	The cell BG48 was cleared
Albumin 5.Data.Albumin Data New.Sheet1	2017.12.13 13:54:01 UTC	hahnturp54	Sheet1	Cell cleared	The cell BG49 was cleared
Albumin 5.Data.Albumin Data New.Sheet1	2017.12.13 13:54:01 UTC	hahnturp54	Sheet1	Cell cleared	The cell BG50 was cleared
Albumin 5.Data.Albumin Data New.Sheet1	2017.12.13 13:54:07 UTC	hahnturp54	Sheet1	Cell cleared	The cell BG51 was cleared
Albumin 5.Data.Albumin Data New.Sheet1	2017.12.13 13:54:08 UTC	hahnturp54	Sheet1	Cell cleared	The cell BG53 was cleared
Albumin 5.Data.Albumin Data New.Sheet1	2017.12.13 13:54:08 UTC	hahnturp54	Sheet1	Cell cleared	The cell BG54 was cleared
Albumin 5.Data.Albumin Data New.Sheet1	2017.12.13 13:54:08 UTC	hahnturp54	Sheet1	Cell cleared	The cell BG55 was cleared
Albumin 5.Data.Albumin Data New.Sheet1	2017.12.13 13:54:08 UTC	hahnturp54	Sheet1	Cell cleared	The cell BG56 was cleared
Albumin 5.Data.Albumin Data New.Sheet1	2017.12.13 13:54:09 UTC	hahnturp54	Sheet1	Cell cleared	The cell BG57 was cleared
Albumin 5.Data.Albumin Data New.Sheet1	2017.12.13 13:54:09 UTC	hahnturp54	Sheet1	Cell cleared	The cell BG60 was cleared
Albumin 5.Data.Albumin Data New.Sheet1	2017.12.13 13:54:10 UTC	hahnturp54	Sheet1	Cell cleared	The cell BG61 was cleared
Albumin 5.Data.Albumin Data New.Sheet1	2017.12.13 13:54:10 UTC	hahnturp54	Sheet1	Cell cleared	The cell BG62 was cleared
Albumin 5.Data.Albumin Data New.Sheet1	2017.12.13 13:54:10 UTC	hahnturp54	Sheet1	Cell cleared	The cell BG63 was cleared
Albumin 5.Data.Albumin Data New.Sheet1	2017.12.13 13:54:11 UTC	hahnturp54	Sheet1	Cell cleared	The cell BG64 was cleared
Albumin 5.Data.Albumin Data New.Sheet1	2017.12.13 13:54:11 UTC	hahnturp54	Sheet1	Cell cleared	The cell BG66 was cleared
Albumin 5.Data.Albumin Data New.Sheet1	2017.12.13 13:54:11 UTC	hahnturp54	Sheet1	Cell cleared	The cell BG67 was cleared
Albumin 5.Data.Albumin Data New.Sheet1	2017.12.13 13:54:11 UTC	hahnturp54	Sheet1	Cell cleared	The cell BG68 was cleared
Albumin 5.Data.Albumin Data New.Sheet1	2017.12.13 13:54:12 UTC	hahnturp54	Sheet1	Cell cleared	The cell BG69 was cleared
Albumin 5.Data.Albumin Data New.Sheet1	2017.12.13 13:54:12 UTC	hahnturp54	Sheet1	Cell cleared	The cell BG70 was cleared
Albumin 5.Data.Albumin Data New.Sheet1	2017.12.13 13:54:12 UTC	hahnturp54	Sheet1	Cell cleared	The cell BG71 was cleared
Albumin 5.Data.Albumin Data New.Sheet1	2017.12.13 13:54:13 UTC	hahnturp54	Sheet1	Cell cleared	The cell BG72 was cleared
Albumin 5.Data.Albumin Data New.Sheet1	2017.12.13 13:54:13 UTC	hahnturp54	Sheet1	Cell cleared	The cell BG75 was cleared
Albumin 5.Data.Albumin Data New.Sheet1	2017.12.13 13:54:14 UTC	hahnturp54	Sheet1	Cell cleared	The cell BG76 was cleared
Albumin 5.Data.Albumin Data New.Sheet1	2017.12.13 13:54:14 UTC	hahnturp54	Sheet1	Cell cleared	The cell BG77 was cleared
Albumin 5.Data.Albumin Data New.Sheet1	2017.12.13 13:54:14 UTC	hahnturp54	Sheet1	Cell cleared	The cell BG78 was cleared
Albumin 5.Data.Albumin Data New.Sheet1	2017.12.13 13:54:15 UTC	hahnturp54	Sheet1	Cell cleared	The cell BG79 was cleared
Albumin 5.Data.Albumin Data New.Sheet1	2017.12.13 13:54:22 UTC	hahnturp54	Sheet1	Cell cleared	The cell BG81 was cleared
Albumin 5.Data.Albumin Data New.Sheet1	2017.12.13 13:54:23 UTC	hahnturp54	Sheet1	Cell cleared	The cell BG82 was cleared
Albumin 5.Data.Albumin Data New.Sheet1	2017.12.13 13:54:23 UTC	hahnturp54	Sheet1	Cell cleared	The cell BG83 was cleared
Albumin 5.Data.Albumin Data New.Sheet1	2017.12.13 13:54:23 UTC	hahnturp54	Sheet1	Cell cleared	The cell BG84 was cleared
Albumin 5.Data.Albumin Data New.Sheet1	2017.12.13 13:54:24 UTC	hahnturp54	Sheet1	Cell cleared	The cell BG85 was cleared
Albumin 5.Data.Albumin Data New.Sheet1	2017.12.13 13:54:24 UTC	hahnturp54	Sheet1	Cell cleared	The cell BG86 was cleared
Albumin 5.Data.Albumin Data New.Sheet1	2017.12.13 13:54:25 UTC	hahnturp54	Sheet1	Cell cleared	The cell BG87 was cleared
Albumin 5.Data.Albumin Data New.Sheet1	2017.12.13 13:54:25 UTC	hahnturp54	Sheet1	Cell cleared	The cell BG90 was cleared
Albumin 5.Data.Albumin Data New.Sheet1	2017.12.13 13:54:26 UTC	hahnturp54	Sheet1	Cell cleared	The cell BG91 was cleared
Albumin 5.Data.Albumin Data New.Sheet1	2017.12.13 13:54:26 UTC	hahnturp54	Sheet1	Cell cleared	The cell BG92 was cleared
Albumin 5.Data.Albumin Data New.Sheet1	2017.12.13 13:54:26 UTC	hahnturp54	Sheet1	Cell cleared	The cell BG93 was cleared
Albumin 5.Data.Albumin Data New.Sheet1	2017.12.13 13:54:26 UTC	hahnturp54	Sheet1	Cell cleared	The cell BG94 was cleared
Albumin 5.Data.Albumin Data New.Sheet1	2017.12.13 13:54:27 UTC	hahnturp54	Sheet1	Cell cleared	The cell BG96 was cleared
Albumin 5.Data.Albumin Data New.Sheet1	2017.12.13 13:54:27 UTC	hahnturp54	Sheet1	Cell cleared	The cell BG97 was cleared
Albumin 5.Data.Albumin Data New.Sheet1	2017.12.13 13:54:27 UTC	hahnturp54	Sheet1	Cell cleared	The cell BG98 was cleared
Albumin 5.Data.Albumin Data New.Sheet1	2017.12.13 13:54:28 UTC	hahnturp54	Sheet1	Cell cleared	The cell BG99 was cleared
Albumin 5.Data.Albumin Data New.Sheet1	2017.12.13 13:54:33 UTC	hahnturp54	Sheet1	Cell cleared	The cell BG100 was cleared
Albumin 5.Data.Albumin Data New.Sheet1	2017.12.13 13:54:33 UTC	hahnturp54	Sheet1	Cell cleared	The cell BG101 was cleared
Albumin 5.Data.Albumin Data New.Sheet1	2017.12.13 13:54:34 UTC	hahnturp54	Sheet1	Cell cleared	The cell BG102 was cleared
Albumin 5.Data.Albumin Data New.Sheet1	2017.12.13 13:54:35 UTC	hahnturp54	Sheet1	Cell cleared	The cell BG105 was cleared
Albumin 5.Data.Albumin Data New.Sheet1	2017.12.13 13:54:35 UTC	hahnturp54	Sheet1	Cell cleared	The cell BG106 was cleared
Albumin 5.Data.Albumin Data New.Sheet1	2017.12.13 13:54:35 UTC	hahnturp54	Sheet1	Cell cleared	The cell BG107 was cleared
Albumin 5.Data.Albumin Data New.Sheet1	2017.12.13 13:54:35 UTC	hahnturp54	Sheet1	Cell cleared	The cell BG108 was cleared
Albumin 5.Data.Albumin Data New.Sheet1	2017.12.13 13:54:36 UTC	hahnturp54	Sheet1	Cell cleared	The cell BG109 was cleared
Albumin 5.Data.Albumin Data New.Sheet1	2017.12.13 13:54:36 UTC	hahnturp54	Sheet1	Cell cleared	The cell BG111 was cleared
Albumin 5.Data.Albumin Data New.Sheet1	2017.12.13 13:54:36 UTC	hahnturp54	Sheet1	Cell cleared	The cell BG112 was cleared
Albumin 5.Data.Albumin Data New.Sheet1	2017.12.13 13:54:36 UTC	hahnturp54	Sheet1	Cell cleared	The cell BG113 was cleared
Albumin 5.Data.Albumin Data New.Sheet1	2017.12.13 13:54:37 UTC	hahnturp54	Sheet1	Cell cleared	The cell BG114 was cleared
Albumin 5.Data.Albumin Data New.Sheet1	2017.12.13 13:54:37 UTC	hahnturp54	Sheet1	Cell cleared	The cell BG115 was cleared
Albumin 5.Data.Albumin Data New.Sheet1	2017.12.13 13:54:37 UTC	hahnturp54	Sheet1	Cell cleared	The cell BG116 was cleared
Albumin 5.Data.Albumin Data New.Sheet1	2017.12.13 13:54:38 UTC	hahnturp54	Sheet1	Cell cleared	The cell BG117 was cleared
Albumin 5.Data.Albumin Data New.Sheet1	2017.12.13 13:54:38 UTC	hahnturp54	Sheet1	Cell cleared	The cell BG120 was cleared
Albumin 5.Data.Albumin Data New.Sheet1	2017.12.13 13:54:39 UTC	hahnturp54	Sheet1	Cell cleared	The cell BG121 was cleared
Albumin 5.Data.Albumin Data New.Sheet1	2017.12.13 13:54:39 UTC	hahnturp54	Sheet1	Cell cleared	The cell BG122 was cleared
Albumin 5.Data.Albumin Data New.Sheet1	2017.12.13 13:54:39 UTC	hahnturp54	Sheet1	Cell cleared	The cell BG123 was cleared
Albumin 5.Data.Albumin Data New.Sheet1	2017.12.13 13:54:39 UTC	hahnturp54	Sheet1	Cell cleared	The cell BG124 was cleared
Albumin 5.Data.Albumin Data New.Sheet1	2017.12.13 13:54:40 UTC	hahnturp54	Sheet1	Cell cleared	The cell BG126 was cleared
Albumin 5.Data.Albumin Data New.Sheet1	2017.12.13 13:54:40 UTC	hahnturp54	Sheet1	Cell cleared	The cell BG127 was cleared
Albumin 5.Data.Albumin Data New.Sheet1	2017.12.13 13:54:45 UTC	hahnturp54	Sheet1	Cell cleared	The cell BG128 was cleared
Albumin 5.Data.Albumin Data New.Sheet1	2017.12.13 13:54:45 UTC	hahnturp54	Sheet1	Cell cleared	The cell BG129 was cleared
Albumin 5.Data.Albumin Data New.Sheet1	2017.12.13 13:54:45 UTC	hahnturp54	Sheet1	Cell cleared	The cell BG130 was cleared
Albumin 5.Data.Albumin Data New.Sheet1	2017.12.13 13:54:45 UTC	hahnturp54	Sheet1	Cell cleared	The cell BG131 was cleared
Albumin 5.Data.Albumin Data New.Sheet1	2017.12.13 13:54:46 UTC	hahnturp54	Sheet1	Cell cleared	The cell BG132 was cleared
Albumin 5.Data.Albumin Data New.Sheet1	2017.12.13 13:54:47 UTC	hahnturp54	Sheet1	Cell cleared	The cell BG135 was cleared
Albumin 5.Data.Albumin Data New.Sheet1	2017.12.13 13:54:47 UTC	hahnturp54	Sheet1	Cell cleared	The cell BG136 was cleared
Albumin 5.Data.Albumin Data New.Sheet1	2017.12.13 13:54:47 UTC	hahnturp54	Sheet1	Cell cleared	The cell BG137 was cleared
Albumin 5.Data.Albumin Data New.Sheet1	2017.12.13 13:54:48 UTC	hahnturp54	Sheet1	Cell cleared	The cell BG138 was cleared
Albumin 5.Data.Albumin Data New.Sheet1	2017.12.13 13:54:48 UTC	hahnturp54	Sheet1	Cell cleared	The cell BG139 was cleared
Albumin 5.Data.Albumin Data New.Sheet1	2017.12.13 13:54:49 UTC	hahnturp54	Sheet1	Cell cleared	The cell BG141 was cleared
Albumin 5.Data.Albumin Data New.Sheet1	2017.12.13 13:54:49 UTC	hahnturp54	Sheet1	Cell cleared	The cell BG142 was cleared
Albumin 5.Data.Albumin Data New.Sheet1	2017.12.13 13:54:49 UTC	hahnturp54	Sheet1	Cell cleared	The cell BG143 was cleared
Albumin 5.Data.Albumin Data New.Sheet1	2017.12.13 13:54:49 UTC	hahnturp54	Sheet1	Cell cleared	The cell BG144 was cleared
Albumin 5.Data.Albumin Data New.Sheet1	2017.12.13 13:54:50 UTC	hahnturp54	Sheet1	Cell cleared	The cell BG145 was cleared
Albumin 5.Data.Albumin Data New.Sheet1	2017.12.13 13:54:50 UTC	hahnturp54	Sheet1	Cell cleared	The cell BG146 was cleared
Albumin 5.Data.Albumin Data New.Sheet1	2017.12.13 13:54:51 UTC	hahnturp54	Sheet1	Cell cleared	The cell BG147 was cleared
Albumin 5.Data.Albumin Data New.Sheet1	2017.12.13 13:54:58 UTC	hahnturp54	Sheet1	Cell cleared	The cell BG150 was cleared
Albumin 5.Data.Albumin Data New.Sheet1	2017.12.13 13:54:59 UTC	hahnturp54	Sheet1	Cell cleared	The cell BG151 was cleared
Albumin 5.Data.Albumin Data New.Sheet1	2017.12.13 13:54:59 UTC	hahnturp54	Sheet1	Cell cleared	The cell BG152 was cleared
Albumin 5.Data.Albumin Data New.Sheet1	2017.12.13 13:54:59 UTC	hahnturp54	Sheet1	Cell cleared	The cell BG153 was cleared
Albumin 5.Data.Albumin Data New.Sheet1	2017.12.13 13:55:00 UTC	hahnturp54	Sheet1	Cell cleared	The cell BG154 was cleared
Albumin 5.Data.Albumin Data New.Sheet1	2017.12.13 13:55:00 UTC	hahnturp54	Sheet1	Cell cleared	The cell BG156 was cleared
Albumin 5.Data.Albumin Data New.Sheet1	2017.12.13 13:55:00 UTC	hahnturp54	Sheet1	Cell cleared	The cell BG157 was cleared
Albumin 5.Data.Albumin Data New.Sheet1	2017.12.13 13:55:00 UTC	hahnturp54	Sheet1	Cell cleared	The cell BG158 was cleared
Albumin 5.Data.Albumin Data New.Sheet1	2017.12.13 13:55:01 UTC	hahnturp54	Sheet1	Cell cleared	The cell BG159 was cleared
Albumin 5.Data.Albumin Data New.Sheet1	2017.12.13 13:55:01 UTC	hahnturp54	Sheet1	Cell cleared	The cell BG160 was cleared
Albumin 5.Data.Albumin Data New.Sheet1	2017.12.13 13:55:01 UTC	hahnturp54	Sheet1	Cell cleared	The cell BG161 was cleared
Albumin 5.Data.Albumin Data New.Sheet1	2017.12.13 13:55:01 UTC	hahnturp54	Sheet1	Cell cleared	The cell BG162 was cleared
Albumin 5.Data.Albumin Data New.Sheet1	2017.12.13 13:55:02 UTC	hahnturp54	Sheet1	Cell cleared	The cell BG165 was cleared
Albumin 5.Data.Albumin Data New.Sheet1	2017.12.13 13:55:02 UTC	hahnturp54	Sheet1	Cell cleared	The cell BG166 was cleared
Albumin 5.Data.Albumin Data New.Sheet1	2017.12.13 13:55:03 UTC	hahnturp54	Sheet1	Cell cleared	The cell BG167 was cleared
Albumin 5.Data.Albumin Data New.Sheet1	2017.12.13 13:55:03 UTC	hahnturp54	Sheet1	Cell cleared	The cell BG168 was cleared
Albumin 5.Data.Albumin Data New.Sheet1	2017.12.13 13:55:03 UTC	hahnturp54	Sheet1	Cell cleared	The cell BG169 was cleared
Albumin 5.Data.Albumin Data New.Sheet1	2017.12.13 13:55:14 UTC	hahnturp54	Sheet1	Cell cleared	The cell BG171 was cleared
Albumin 5.Data.Albumin Data New.Sheet1	2017.12.13 13:55:14 UTC	hahnturp54	Sheet1	Cell cleared	The cell BG172 was cleared
Albumin 5.Data.Albumin Data New.Sheet1	2017.12.13 13:55:14 UTC	hahnturp54	Sheet1	Cell cleared	The cell BG173 was cleared
Albumin 5.Data.Albumin Data New.Sheet1	2017.12.13 13:55:16 UTC	hahnturp54	Sheet1	Cell cleared	The cell BG174 was cleared
Albumin 5.Data.Albumin Data New.Sheet1	2017.12.13 13:55:16 UTC	hahnturp54	Sheet1	Cell cleared	The cell BG175 was cleared
Albumin 5.Data.Albumin Data New.Sheet1	2017.12.13 13:55:16 UTC	hahnturp54	Sheet1	Cell cleared	The cell BG176 was cleared
Albumin 5.Data.Albumin Data New.Sheet1	2017.12.13 13:55:23 UTC	hahnturp54	Sheet1	Cell cleared	The cell BG177 was cleared
Albumin 5.Data.Albumin Data New.Sheet1	2017.12.13 13:55:26 UTC	hahnturp54	Sheet1	Cell cleared	The cell BG180 was cleared
Albumin 5.Data.Albumin Data New.Sheet1	2017.12.13 13:55:26 UTC	hahnturp54	Sheet1	Cell cleared	The cell BG181 was cleared
Albumin 5.Data.Albumin Data New.Sheet1	2017.12.13 13:55:27 UTC	hahnturp54	Sheet1	Cell cleared	The cell BG182 was cleared
Albumin 5.Data.Albumin Data New.Sheet1	2017.12.13 13:55:27 UTC	hahnturp54	Sheet1	Cell cleared	The cell BG183 was cleared
Albumin 5.Data.Albumin Data New.Sheet1	2017.12.13 13:55:27 UTC	hahnturp54	Sheet1	Cell cleared	The cell BG184 was cleared
Albumin 5.Data.Albumin Data New.Sheet1	2017.12.13 13:55:28 UTC	hahnturp54	Sheet1	Cell cleared	The cell BG186 was cleared
Albumin 5.Data.Albumin Data New.Sheet1	2017.12.13 13:55:28 UTC	hahnturp54	Sheet1	Cell cleared	The cell BG187 was cleared
Albumin 5.Data.Albumin Data New.Sheet1	2017.12.13 13:55:28 UTC	hahnturp54	Sheet1	Cell cleared	The cell BG188 was cleared
Albumin 5.Data.Albumin Data New.Sheet1	2017.12.13 13:55:28 UTC	hahnturp54	Sheet1	Cell cleared	The cell BG189 was cleared
Albumin 5.Data.Albumin Data New.Sheet1	2017.12.13 13:55:29 UTC	hahnturp54	Sheet1	Cell cleared	The cell BG190 was cleared
Albumin 5.Data.Albumin Data New.Sheet1	2017.12.13 13:55:29 UTC	hahnturp54	Sheet1	Cell cleared	The cell BG191 was cleared
Albumin 5.Data.Albumin Data New.Sheet1	2017.12.13 13:55:29 UTC	hahnturp54	Sheet1	Cell cleared	The cell BG192 was cleared
Albumin 5.Data.Albumin Data New.Sheet1	2017.12.13 13:55:30 UTC	hahnturp54	Sheet1	Cell cleared	The cell BG195 was cleared
Albumin 5.Data.Albumin Data New.Sheet1	2017.12.13 13:55:30 UTC	hahnturp54	Sheet1	Cell cleared	The cell BG196 was cleared
Albumin 5.Data.Albumin Data New.Sheet1	2017.12.13 13:55:31 UTC	hahnturp54	Sheet1	Cell cleared	The cell BG197 was cleared
Albumin 5.Data.Albumin Data New.Sheet1	2017.12.13 13:55:31 UTC	hahnturp54	Sheet1	Cell cleared	The cell BG198 was cleared
Albumin 5.Data.Albumin Data New.Sheet1	2017.12.13 13:55:36 UTC	hahnturp54	Sheet1	Cell cleared	The cell BG199 was cleared
Albumin 5.Data.Albumin Data New.Sheet1	2017.12.13 13:55:37 UTC	hahnturp54	Sheet1	Cell cleared	The cell BG201 was cleared
Albumin 5.Data.Albumin Data New.Sheet1	2017.12.13 13:55:37 UTC	hahnturp54	Sheet1	Cell cleared	The cell BG202 was cleared
Albumin 5.Data.Albumin Data New.Sheet1	2017.12.13 13:55:37 UTC	hahnturp54	Sheet1	Cell cleared	The cell BG203 was cleared
Albumin 5.Data.Albumin Data New.Sheet1	2017.12.13 13:55:38 UTC	hahnturp54	Sheet1	Cell cleared	The cell BG204 was cleared
Albumin 5.Data.Albumin Data New.Sheet1	2017.12.13 13:55:38 UTC	hahnturp54	Sheet1	Cell cleared	The cell BG205 was cleared
Albumin 5.Data.Albumin Data New.Sheet1	2017.12.13 13:55:38 UTC	hahnturp54	Sheet1	Cell cleared	The cell BG206 was cleared
Albumin 5.Data.Albumin Data New.Sheet1	2017.12.13 13:55:39 UTC	hahnturp54	Sheet1	Cell cleared	The cell BG207 was cleared
Albumin 5.Data.Albumin Data New.Sheet1	2017.12.13 13:55:53 UTC	hahnturp54	Sheet1	Cell cleared	The cell BG210 was cleared
Albumin 5.Data.Albumin Data New.Sheet1	2017.12.13 13:55:53 UTC	hahnturp54	Sheet1	Cell cleared	The cell BG211 was cleared
Albumin 5.Data.Albumin Data New.Sheet1	2017.12.13 13:55:54 UTC	hahnturp54	Sheet1	Cell cleared	The cell BG212 was cleared
Albumin 5.Data.Albumin Data New.Sheet1	2017.12.13 13:55:54 UTC	hahnturp54	Sheet1	Cell cleared	The cell BG213 was cleared
Albumin 5.Data.Albumin Data New.Sheet1	2017.12.13 13:55:55 UTC	hahnturp54	Sheet1	Cell cleared	The cell BG214 was cleared
Albumin 5.Data.Albumin Data New.Sheet1	2017.12.13 13:55:56 UTC	hahnturp54	Sheet1	Cell cleared	The cell BG216 was cleared
Albumin 5.Data.Albumin Data New.Sheet1	2017.12.13 13:55:56 UTC	hahnturp54	Sheet1	Cell cleared	The cell BG217 was cleared
Albumin 5.Data.Albumin Data New.Sheet1	2017.12.13 13:55:56 UTC	hahnturp54	Sheet1	Cell cleared	The cell BG218 was cleared
Albumin 5.Data.Albumin Data New.Sheet1	2017.12.13 13:55:56 UTC	hahnturp54	Sheet1	Cell cleared	The cell BG219 was cleared
Albumin 5.Data.Albumin Data New.Sheet1	2017.12.13 13:55:56 UTC	hahnturp54	Sheet1	Cell cleared	The cell BG220 was cleared
Albumin 5.Data.Albumin Data New.Sheet1	2017.12.13 13:55:57 UTC	hahnturp54	Sheet1	Cell cleared	The cell BG221 was cleared
Albumin 5.Data.Albumin Data New.Sheet1	2017.12.13 13:55:57 UTC	hahnturp54	Sheet1	Cell cleared	The cell BG222 was cleared
Albumin 5.Data.Albumin Data New.Sheet1	2017.12.13 14:00:18 UTC	hahnturp54	Sheet1	Value changed	BE215; changed from 22.4 to 18.75
Albumin 5.Data.Albumin Data New.Sheet1	2017.12.13 14:01:04 UTC	hahnturp54	Sheet1	Value changed	BE209; changed from 20.2 to 16.9
